# Supplementary material for: Alcohol brings burdens: A global and continent wise study on alcohol consumption and global burden of diseases
Source: PLoS One. 2022 Jul 28;17(7):e0270998. doi: 10.1371/journal.pone.0270998 (PMC9333294; doi:10.1371/journal.pone.0270998)
Supplement: S1 Appendix — (XLS) [file pone.0270998.s001.xls]

## Sheet: Data
COUNTRY	CONTINENT	YEAR	GBD	WINE	BEER	SPIRIT	OTHER ALCOHOL	HDI	SDI	GDP
Afghanistan	Asia	2000	102.669					0.35	0.188
Afghanistan	Asia	2001	101.713					0.353	0.188
Afghanistan	Asia	2002	98.722					0.384	0.194	179.427
Afghanistan	Asia	2003	98.041					0.393	0.202	190.684
Afghanistan	Asia	2004	98.115					0.409	0.209	211.382
Afghanistan	Asia	2005	97.797	0.0008	0.009	0.006	0	0.418	0.216	242.031
Afghanistan	Asia	2006	97.842	0.008	0.011	0.007	0	0.429	0.224	263.734
Afghanistan	Asia	2007	98.185	0.009	0.007	0.002	0	0.447	0.234	359.693
Afghanistan	Asia	2008	98.835	0.0009	0.009	0.018	0	0.447	0.243	364.664
Afghanistan	Asia	2009	98.278	0	0.01	0	0	0.46	0.253	437.269
Afghanistan	Asia	2010	97.517	0	0.01	0	0.01	0.472	0.264	543.307
Afghanistan	Asia	2011	96.079	0	0	0	0.01	0.477	0.274	591.19
Afghanistan	Asia	2012	95.034	0	0	0	0.01	0.489	0.285	638.846
Afghanistan	Asia	2013	93.952	0	0	0	0.01	0.496	0.295	624.315
Afghanistan	Asia	2014	93.171	0	0	0.01	0	0.5	0.304	614.223
Afghanistan	Asia	2015	92.984	0	0	0	0	0.5	0.313	556.007
Afghanistan	Asia	2016	93.236	0	0	0.01	0	0.502	0.321	512.013
Afghanistan	Asia	2017	93.94	0	0	0.01	0	0.506	0.329	516.68
Afghanistan	Asia	2018	93.475	0	0	0.01	0	0.509	0.337	485.668
Afghanistan	Asia	2019	92.848	0	0	0.01	0	0.511	0.343	494.179
Albania	Europe	2000	736.313	0.42	1.33	2.08	0.088	0.671	0.569	1126.68
Albania	Europe	2001	740.371	0.8	1.49	2.13	0.088	0.678	0.577	1281.66
Albania	Europe	2002	775.34	0.4	1.29	2.18	0.088	0.684	0.585	1425.12
Albania	Europe	2003	826.283	0.58	1.45	2.22	0.088	0.691	0.593	1846.12
Albania	Europe	2004	860.953	0.82	1.38	2.14	0.088	0.696	0.601	2373.58
Albania	Europe	2005	859.686	1.02	1.65	2.22	0.088	0.706	0.608	2673.79
Albania	Europe	2006	841.774	1	1.79	2.28	0.1	0.713	0.615	2972.74
Albania	Europe	2007	838.963	1.06	1.94	2.35	0.11	0.722	0.621	3595.04
Albania	Europe	2008	866.977	0.97	2.13	2.35	0.11	0.728	0.627	4370.54
Albania	Europe	2009	874.676	1.06	2.21	2.41	0.12	0.733	0.631	4114.14
Albania	Europe	2010	894.928	1.08	1.71	1.97	0.11	0.745	0.636	4094.35
Albania	Europe	2011	910.829	1.08	1.88	1.99	0.09	0.764	0.64	4437.14
Albania	Europe	2012	917.683	1.12	1.34	1.88	0.09	0.775	0.645	4247.63
Albania	Europe	2013	918.495	1.07	1.34	1.79	0.08	0.782	0.651	4413.06
Albania	Europe	2014	930.496	0.99	1.29	1.74	0.08	0.787	0.658	4578.63
Albania	Europe	2015	943.953	1.1	1.48	1.68	0.08	0.788	0.664	3952.8
Albania	Europe	2016	943.893	1.17	1.52	1.61	0.08	0.788	0.669	4124.06
Albania	Europe	2017	945.332	1.11	1.64	1.56	0.08	0.79	0.674	4531.02
Albania	Europe	2018	950.167	1.12	1.75	1.5	0.08	0.792	0.678	5284.38
Albania	Europe	2019	964.419	1.15	1.75	1.43	0.08	0.795	0.681	5355.85
Algeria	African	2000	133.578	0.13	0.12	0	0	0.637	0.526	1765.03
Algeria	African	2001	137.543	0.12	0.1	0.01	0	0.647	0.534	1740.61
Algeria	African	2002	140.262	0.18	0.17	0.01	0	0.657	0.542	1781.83
Algeria	African	2003	145.133	0.12	0.19	0.02	0	0.667	0.55	2103.38
Algeria	African	2004	145.447	0.18	0.24	0.03	0	0.677	0.558	2610.19
Algeria	African	2005	148.598	0.18	0.3	0.021	0	0.685	0.566	3113.09
Algeria	African	2006	151.056	0.18	0.18	0.019	0	0.69	0.573	3478.71
Algeria	African	2007	153.36	0.14	0.17	0.029	0	0.7	0.58	3950.51
Algeria	African	2008	155.758	0.14	0.2	0.024	0	0.702	0.587	4923.63
Algeria	African	2009	157.911	0.19	0.2	0.036	0	0.711	0.593	3883.27
Algeria	African	2010	159.109	0.13	0.18	0.04	0	0.721	0.599	4480.79
Algeria	African	2011	161.055	0.13	0.21	0.06	0	0.728	0.605	5455.68
Algeria	African	2012	162.848	0.13	0.23	0.07	0	0.728	0.611	5592.22
Algeria	African	2013	164.434	0.14	0.26	0.1	0	0.729	0.617	5499.59
Algeria	African	2014	166.189	0.16	0.28	0.1	0	0.736	0.623	5493.06
Algeria	African	2015	167.184	0.17	0.31	0.07	0	0.74	0.628	4177.89
Algeria	African	2016	167.28	0.18	0.32	0.08	0	0.743	0.634	3946.45
Algeria	African	2017	168.3	0.2	0.3	0.08	0	0.745	0.64	4109.7
Algeria	African	2018	171.37	0.2	0.31	0.08	0	0.746	0.646	4142.02
Algeria	African	2019	172.346	0.2	0.31	0.08	0	0.748	0.652	3989.67
Andorra	Europe	2000	1671.77	6.52	3.04	2.99	0	0.813	0.851	21854.2
Andorra	Europe	2001	1677.93	6.4	3.13	3.34	0	0.815	0.854	22970.5
Andorra	Europe	2002	1677.99	6.26	3.03	2.66	0	0.82	0.855	25067.2
Andorra	Europe	2003	1651.57	5.98	3.19	2.9	0	0.827	0.859	32272.8
Andorra	Europe	2004	1628.6	5.9	3.16	3.02	0	0.833	0.862	37966.2
Andorra	Europe	2005	1604.38	5.64	3.23	2.8	0	0.827	0.865	40064.2
Andorra	Europe	2006	1593.7	5.57	3.34	2.88	0	0.837	0.867	42674.8
Andorra	Europe	2007	1579.46	5.19	3.31	2.88	0	0.837	0.869	47804.8
Andorra	Europe	2008	1568.83	4.91	3.15	2.74	0	0.84	0.872	48719.7
Andorra	Europe	2009	1569.81	4.87	3.2	2.64	0	0.839	0.874	43504.2
Andorra	Europe	2010	1563.85	4.71	3.13	2.59	0	0.837	0.876	40850.2
Andorra	Europe	2011	1523.29	4.73	3.1	2.52	0	0.836	0.879	43334.8
Andorra	Europe	2012	1513.59	4.73	3.14	2.36	0	0.858	0.881	38686.5
Andorra	Europe	2013	1519.11	4.61	2.96	2.34	0	0.856	0.883	39540.7
Andorra	Europe	2014	1523.71	4.13	3.28	2.32	0	0.863	0.885	41303.9
Andorra	Europe	2015	1525.36	5.4	3.16	2.36	0	0.862	0.887	35770.8
Andorra	Europe	2016	1538.53	5.38	3.26	2.44	0	0.866	0.889	37475.6
Andorra	Europe	2017	1554.37	5.33	3.4	2.35	0	0.863	0.891	38964.9
Andorra	Europe	2018	1572.89	4.81	3.5	2.33	0	0.867	0.892	41792
Andorra	Europe	2019	1594.25	4.98	3.59	2.32	0	0.868	0.894	40897.3
Angola	African	2000	1615.2	0.38	0.9	0.18	0.01	0.4	0.283	556.839
Angola	African	2001	1665.9	0.56	1.19	0.18	0.01	0.41	0.289	527.334
Angola	African	2002	1700.69	0.57	1.31	0.18	0.01	0.426	0.296	872.494
Angola	African	2003	1780.12	0.69	1.32	0.18	0.01	0.435	0.303	982.961
Angola	African	2004	1875.82	0.77	1.44	0.18	0.01	0.446	0.311	1255.56
Angola	African	2005	1885.49	1.01	2.4	0.07	0.01	0.46	0.319	1902.42
Angola	African	2006	1932.56	1.2	2.73	0.075	0.011	0.473	0.33	2599.57
Angola	African	2007	1958.65	1.24	2.91	0.51	0.019	0.489	0.341	3122
Angola	African	2008	1986.75	1.36	3.27	0.55	0.027	0.501	0.353	4080.94
Angola	African	2009	2003.06	0.9	3.95	1.24	0.028	0.515	0.364	3122.78
Angola	African	2010	1982.81	0.85	4.23	2.36	0.14	0.517	0.376	3587.88
Angola	African	2011	1954.03	0.85	4.43	2.28	0.11	0.533	0.387	4615.47
Angola	African	2012	1923.82	0.9	4.59	2.23	0.11	0.544	0.398	5100.1
Angola	African	2013	1882.84	0.89	4.46	2.21	0.12	0.555	0.41	5254.88
Angola	African	2014	1806.52	1.14	4.5	2.34	0.12	0.565	0.421	5408.41
Angola	African	2015	1761.46	1.1	3.25	2.07	0.1	0.572	0.432	4166.98
Angola	African	2016	1701.62	0.73	3.39	1.88	0.09	0.578	0.443	3506.07
Angola	African	2017	1681.85	0.59	3.65	1.84	0.09	0.582	0.454	4095.81
Angola	African	2018	1648.86	0.64	3.78	1.65	0.08	0.582	0.463	3289.64
Angola	African	2019	1621.27	0.72	3.78	1.27	0.08	0.581	0.47	2809.63
Antigua and Barbuda	North America	2000	937.085	1.23	1.78	3.84	0		0.645	10872.3
Antigua and Barbuda	North America	2001	946.106	1.26	1.75	3.84	0		0.652	10367.3
Antigua and Barbuda	North America	2002	959.677	1.33	1.63	3.71	0		0.659	10401.1
Antigua and Barbuda	North America	2003	977.31	1.49	1.73	3.69	0		0.665	10798
Antigua and Barbuda	North America	2004	997.926	1.4	1.82	3.22	0.28		0.672	11447
Antigua and Barbuda	North America	2005	1020.21	1.59	2.24	3.31	0.29	0.764	0.679	12557.5
Antigua and Barbuda	North America	2006	1040.09	1.62	2.44	3.35	0.29	0.771	0.686	13995.8
Antigua and Barbuda	North America	2007	1099.36	1.76	2.73	3.33	0.29	0.776	0.694	15622.7
Antigua and Barbuda	North America	2008	1126.26	2	2.77	3.34	0.29	0.774	0.7	16044.1
Antigua and Barbuda	North America	2009	1141.1	1.64	2.71	3.04	0.25	0.767	0.705	14160.6
Antigua and Barbuda	North America	2010	1154.16	1	2.78	3.13	0.26	0.763	0.709	13049
Antigua and Barbuda	North America	2011	1171.35	1.08	2.74	3.15	0.27	0.755	0.713	12746.6
Antigua and Barbuda	North America	2012	1182.46	1.86	2.68	3.41	0.27	0.759	0.716	13272.7
Antigua and Barbuda	North America	2013	1190.08	2.88	2.63	3.66	0.26	0.76	0.719	12910.6
Antigua and Barbuda	North America	2014	1211.62	3.29	2.59	3.52	0.26	0.76	0.723	13501.6
Antigua and Barbuda	North America	2015	1238.09	2.44	2.68	3.69	0.25	0.762	0.727	14285.3
Antigua and Barbuda	North America	2016	1254.69	3.1	2.77	3.63	0.25	0.765	0.731	15198.7
Antigua and Barbuda	North America	2017	1265.35	3.8	2.85	3.83	0.29	0.768	0.735	15383.6
Antigua and Barbuda	North America	2018	1280.31	3.6	2.97	4.29	0.41	0.772	0.739	16679.6
Antigua and Barbuda	North America	2019	1303.81	3.95	2.97	4.55	0.41	0.778	0.743	17376.6
Argentina	South America	2000	1747.34	5.3	1.79	0.52	0.062	0.781	0.634	7708.1
Argentina	South America	2001	1722.1	5.32	1.9	0.49	0.054	0.786	0.637	7208.37
Argentina	South America	2002	1700.09	5.28	2.08	0.41	0.042	0.781	0.64	2593.4
Argentina	South America	2003	1655.32	5.08	2.03	0.46	0.043	0.786	0.641	3349.81
Argentina	South America	2004	1588.94	5.03	2.04	0.52	0.037	0.787	0.642	4277.72
Argentina	South America	2005	1566.82	4.64	2.42	0.32	0.22	0.788	0.649	5109.85
Argentina	South America	2006	1566.63	4.67	2.57	0.3	0.26	0.812	0.653	5919.01
Argentina	South America	2007	1581.65	4.65	2.75	0.44	0.32	0.817	0.655	7245.45
Argentina	South America	2008	1564.8	4.45	3.16	0.44	0.37	0.821	0.657	9020.87
Argentina	South America	2009	1549.52	4.31	3.23	0.41	0.39	0.821	0.661	8225.14
Argentina	South America	2010	1534.04	3.91	3.32	0.45	0.47	0.829	0.665	10386
Argentina	South America	2011	1537.58	3.14	3.5	0.46	0.59	0.835	0.67	12848.9
Argentina	South America	2012	1547.73	3.53	3.29	0.48	0.71	0.834	0.674	13082.7
Argentina	South America	2013	1550.87	3.51	3.35	0.52	0.89	0.835	0.677	13080.3
Argentina	South America	2014	1537.13	3.21	3.37	0.55	0.8	0.836	0.679	12334.8
Argentina	South America	2015	1540.05	3.41	3.39	0.82	0.88	0.84	0.687	13789.1
Argentina	South America	2016	1576.93	3.13	3.62	0.77	0.86	0.839	0.696	12790.2
Argentina	South America	2017	1587.03	3.17	3.62	0.68	0.82	0.843	0.702	14613
Argentina	South America	2018	1588.98	2.88	3.62	0.72	0.72	0.842	0.706	11795.2
Argentina	South America	2019	1602.4	2.88	3.62	0.72	0.72	0.845	0.708	10056.6
Armenia	Asia	2000	837.406	0.2	0.18	2.52	0.002	0.669	0.57	622.741
Armenia	Asia	2001	856.935	0.29	0.24	2.34	0.002	0.673	0.577	694.423
Armenia	Asia	2002	877.114	0.22	0.17	2.48	0.002	0.682	0.586	783.241
Armenia	Asia	2003	893.44	0.12	0.17	2.71	0.002	0.691	0.596	930.125
Armenia	Asia	2004	940.059	0.34	0.22	3.17	0.002	0.7	0.606	1191.92
Armenia	Asia	2005	1002.68	0.36	0.28	3.53	0.002	0.712	0.616	1643.76
Armenia	Asia	2006	1088.83	0.22	0.36	3.41	0.003	0.726	0.626	2158.15
Armenia	Asia	2007	1096.99	0.18	0.38	3.35	0.004	0.741	0.637	3139.28
Armenia	Asia	2008	1167.05	0.18	0.42	3.36	0.004	0.745	0.647	4010.86
Armenia	Asia	2009	1189.14	0.23	0.33	3.41	0.005	0.742	0.652	2994.34
Armenia	Asia	2010	1184.41	0.24	0.4	3.58	0.01	0.747	0.658	3218.38
Armenia	Asia	2011	1167.87	0.31	0.34	3.42	0.01	0.751	0.662	3525.81
Armenia	Asia	2012	1113.52	0.25	0.25	3.38	0.01	0.756	0.666	3681.84
Armenia	Asia	2013	1063.83	0.28	0.43	3.21	0.01	0.762	0.67	3838.17
Armenia	Asia	2014	1048.44	0.22	0.52	3.48	0.01	0.764	0.673	3986.23
Armenia	Asia	2015	1050.16	0.22	0.49	3.33	0	0.768	0.676	3607.29
Armenia	Asia	2016	1036.43	0.3	0.42	3.1	0	0.766	0.679	3591.83
Armenia	Asia	2017	1040.7	0.38	0.49	2.96	0.01	0.769	0.682	3914.53
Armenia	Asia	2018	1055.82	0.33	0.52	2.83	0.01	0.771	0.686	4220.54
Armenia	Asia	2019	1073.69	0.46	0.52	2.78	0.01	0.776	0.689	4604.65
Australia	Oceania	2000	1353.37	2.95	5.07	2.07	0.08	0.903	0.778	21697.7
Australia	Oceania	2001	1334.99	2.91	4.8	1.81	0.01	0.905	0.782	19527.3
Australia	Oceania	2002	1329.28	3.01	4.97	1.86	0	0.907	0.787	20117.8
Australia	Oceania	2003	1320.03	3	4.96	2.01	0	0.909	0.791	23492.4
Australia	Oceania	2004	1304.89	3.13	4.57	1.2	0.94	0.911	0.795	30513.9
Australia	Oceania	2005	1297.63	3.53	4.62	1.21	0.94	0.906	0.797	34081
Australia	Oceania	2006	1293.24	3.53	4.63	1.16	0.99	0.909	0.798	36117.5
Australia	Oceania	2007	1305.31	3.7	4.63	1.15	1.08	0.912	0.799	41001.1
Australia	Oceania	2008	1312.53	3.71	4.69	1.19	1.17	0.926	0.802	49654.9
Australia	Oceania	2009	1315.13	3.78	4.68	1.32	0.84	0.928	0.806	42783.3
Australia	Oceania	2010	1306.39	3.87	4.51	1.3	0.84	0.93	0.809	52088
Australia	Oceania	2011	1300.81	3.79	4.31	1.34	0.86	0.932	0.812	62574.1
Australia	Oceania	2012	1290.08	3.78	4.14	1.26	0.85	0.937	0.815	68027.8
Australia	Oceania	2013	1295.19	3.79	4.04	1.29	0.88	0.931	0.82	68156.6
Australia	Oceania	2014	1307.27	3.76	4.02	1.23	0.89	0.933	0.824	62511.7
Australia	Oceania	2015	1314.98	3.8	3.76	1.22	0.9	0.938	0.828	56707
Australia	Oceania	2016	1294.8	3.79	3.87	1.25	0.88	0.939	0.832	49881.8
Australia	Oceania	2017	1288.41	3.74	3.68	1.23	0.84	0.941	0.834	53934.3
Australia	Oceania	2018	1295.99	3.67	3.71	1.32	0.81	0.943	0.837	57180.8
Australia	Oceania	2019	1302.21	3.67	3.71	1.32	0.81	0.944	0.839	54875.3
Austria	Europe	2000	2187.85	4.33	6.85	2.16	0	0.847	0.795	24564.5
Austria	Europe	2001	2161.99	4.2	6.59	1.56	0	0.857	0.799	24537.5
Austria	Europe	2002	2160.82	3.95	6.58	1.56	0	0.847	0.803	26401.7
Austria	Europe	2003	2151.73	4.06	6.69	1.55	0	0.851	0.805	32222.9
Austria	Europe	2004	2115.77	3.82	6.68	1.67	0	0.858	0.808	36821.5
Austria	Europe	2005	2086.65	4.05	6.43	1.67	0	0.863	0.811	38403.1
Austria	Europe	2006	2046.3	4.39	6.41	1.78	0	0.87	0.815	40635.3
Austria	Europe	2007	2037.26	4.38	6.39	1.78	0	0.89	0.818	46855.8
Austria	Europe	2008	2024.64	3.89	6.37	1.77	0	0.893	0.821	51708.8
Austria	Europe	2009	2048.22	4	6.11	1.76	0	0.895	0.824	47963.2
Austria	Europe	2010	2031.28	4.3	6.1	1.7	0	0.904	0.826	46858
Austria	Europe	2011	2002.21	4.1	6.1	1.7	0	0.906	0.83	51375
Austria	Europe	2012	1976.02	4.1	6.3	1.7	0	0.908	0.833	48567.7
Austria	Europe	2013	1943.2	3.9	6.1	2.1	0	0.905	0.835	50716.7
Austria	Europe	2014	1908.28	4.2	6.2	2	0	0.913	0.838	51717.5
Austria	Europe	2015	1895.31	3.6	6.1	1.9	0	0.915	0.839	44178
Austria	Europe	2016	1854.14	3.7	6.1	1.9	0	0.917	0.841	45276.8
Austria	Europe	2017	1822.95	3.6	6.1	1.9	0	0.919	0.844	47309.4
Austria	Europe	2018	1807.97	3.6	6.1	1.9	0	0.921	0.847	51453.1
Austria	Europe	2019	1803.25	3.7	6.3	1.9	0	0.922	0.849	50121.6
Azerbaijan	Asia	2000	1482.31	0.06	0.17	0.43	0.002	0.635	0.559	655.12
Azerbaijan	Asia	2001	1456.47	0.048	0.2	0.25	0.002	0.643	0.561	703.684
Azerbaijan	Asia	2002	1453.17	0.084	0.22	0.25	0.002	0.651	0.564	763.081
Azerbaijan	Asia	2003	1471.67	0.036	0.24	0.28	0.002	0.659	0.569	883.734
Azerbaijan	Asia	2004	1492.51	0.024	0.25	0.35	0.002	0.667	0.575	1045.01
Azerbaijan	Asia	2005	1508.13	0.036	0.3	0.4	0.002	0.674	0.583	1578.4
Azerbaijan	Asia	2006	1499.31	0.072	0.3	0.47	0.002	0.701	0.594	2473.08
Azerbaijan	Asia	2007	1504.37	0.096	0.35	0.51	0.002	0.706	0.607	3851.44
Azerbaijan	Asia	2008	1533.8	0.12	0.47	0.54	0.003	0.716	0.619	5574.6
Azerbaijan	Asia	2009	1553.82	0.17	0.28	1.46	0.012	0.727	0.628	4950.29
Azerbaijan	Asia	2010	1574	0.21	0.27	0.51	0.01	0.726	0.637	5843.53
Azerbaijan	Asia	2011	1589.03	0.15	0.29	0.15	0.01	0.727	0.645	7189.69
Azerbaijan	Asia	2012	1588.28	0.15	0.29	0.07	0.01	0.73	0.652	7496.29
Azerbaijan	Asia	2013	1580.92	0.15	0.36	0	0.01	0.735	0.658	7875.76
Azerbaijan	Asia	2014	1572.33	0.15	0.2	0	0.01	0.74	0.664	7891.31
Azerbaijan	Asia	2015	1570.09	0.14	0.3	0.07	0	0.744	0.669	5500.31
Azerbaijan	Asia	2016	1572.72	0.15	0.24	0	0.01	0.751	0.673	3880.74
Azerbaijan	Asia	2017	1594.79	0.13	0.31	0	0	0.754	0.677	4147.09
Azerbaijan	Asia	2018	1617.49	0.15	0.34	0.39	0.01	0.754	0.68	4739.84
Azerbaijan	Asia	2019	1643.73	0.06	0.36	0.94	0.01	0.756	0.683	4805.75
Bahamas	North America	2000	1523.37	1.52	4.04	6.29	0.075	0.797	0.731	27098.2
Bahamas	North America	2001	1496.48	1.54	3.69	6.07	0.074	0.798	0.735	27486.2
Bahamas	North America	2002	1468.07	1.52	3.6	5.74	0.078	0.8	0.737	28867.1
Bahamas	North America	2003	1443.35	1.42	3.56	5.53	0.077	0.799	0.739	28327.8
Bahamas	North America	2004	1431.13	1.26	3.73	4.54	0.077	0.8	0.742	28396
Bahamas	North America	2005	1438.93	1.32	3.82	4.29	0.41	0.801	0.749	30279.4
Bahamas	North America	2006	1457.35	1.42	3.79	4.2	0.41	0.804	0.755	30713.8
Bahamas	North America	2007	1479.22	1.56	3.84	4.12	0.4	0.804	0.759	31472.3
Bahamas	North America	2008	1510.01	1.55	3.63	3.97	0.5	0.804	0.762	30627.3
Bahamas	North America	2009	1539.99	1.45	3.15	3.69	0.46	0.803	0.767	28552.5
Bahamas	North America	2010	1559.35	1.31	3.48	3.98	0.44	0.805	0.774	28443.9
Bahamas	North America	2011	1566.32	1.25	3.6	3.96	0.42	0.805	0.779	28005.9
Bahamas	North America	2012	1555.9	1.43	3.68	3.85	0.42	0.807	0.78	29485.9
Bahamas	North America	2013	1544.38	1.34	3.75	3.74	0.39	0.806	0.782	28583
Bahamas	North America	2014	1552.49	1.22	3.81	3.8	0.38	0.805	0.784	30065.2
Bahamas	North America	2015	1580.37	1.39	3.65	3.86	0.36	0.808	0.786	31776.1
Bahamas	North America	2016	1564.13	1.46	3.66	3.86	0.31	0.81	0.789	31732.9
Bahamas	North America	2017	1573.47	1.34	3.66	4.01	0.31	0.812	0.791	32376.5
Bahamas	North America	2018	1596.84	1.3	3.66	4.04	0.3	0.812	0.794	33290
Bahamas	North America	2019	1687.51	1.43	3.66	4.08	0.31	0.814	0.796	33799.4
Bahrain	Asia	2000	419.366	0.12	0.54	1.3	0.012	0.795	0.626	13636.4
Bahrain	Asia	2001	362.611	0.12	0.54	1.23	0.012	0.796	0.634	12868.2
Bahrain	Asia	2002	342.498	0.12	0.54	1.2	0.012	0.795	0.643	13049.9
Bahrain	Asia	2003	332.167	0.093	0.53	1.41	0.012	0.797	0.653	14222
Bahrain	Asia	2004	323.713	0.1	0.53	1.33	0.012	0.796	0.662	15846.5
Bahrain	Asia	2005	314.838	0.1	0.53	1.27	0.012	0.795	0.672	17959.4
Bahrain	Asia	2006	313.78	0.1	0.51	1.32	0.012	0.797	0.68	19307.5
Bahrain	Asia	2007	292.088	0.1	0.49	1.23	0.014	0.799	0.688	20976.4
Bahrain	Asia	2008	283.15	0.11	0.47	1.39	0.015	0.8	0.697	23066.5
Bahrain	Asia	2009	274.316	0.11	0.46	1.36	0.013	0.798	0.705	19355.9
Bahrain	Asia	2010	266.193	0.11	0.47	1.37	0.01	0.8	0.711	20722.1
Bahrain	Asia	2011	261.59	0.09	0.34	1.22	0.01	0.801	0.715	22514.2
Bahrain	Asia	2012	258.929	0.09	0.36	1.25	0.02	0.808	0.72	23654.4
Bahrain	Asia	2013	256.647	0.09	0.37	1.17	0.02	0.815	0.726	24744.3
Bahrain	Asia	2014	255.763	0.1	0.38	1.06	0.02	0.82	0.731	24989.4
Bahrain	Asia	2015	254.383	0.11	0.39	1	0.02	0.848	0.735	22634.1
Bahrain	Asia	2016	253.923	0.11	0.38	0.87	0.03	0.853	0.739	22608.5
Bahrain	Asia	2017	256.063	0.1	0.38	0.74	0.02	0.854	0.743	23742.9
Bahrain	Asia	2018	260.566	0.1	0.4	0.69	0.02	0.852	0.747	24086
Bahrain	Asia	2019	267.481	0.11	0.4	0.66	0.01	0.852	0.751	23551.9
Bangladesh	Asia	2000	272.586	0	0.001	0.004	0	0.478	0.336	418.069
Bangladesh	Asia	2001	273.055	0	0.001	0.002	0	0.486	0.343	415.034
Bangladesh	Asia	2002	274.101	0	0.001	0.002	0	0.492	0.349	413.08
Bangladesh	Asia	2003	275.876	0	0.001	0.002	0	0.499	0.355	446.311
Bangladesh	Asia	2004	276.828	0	0.001	0.003	0	0.506	0.362	475.292
Bangladesh	Asia	2005	280.339	0	0	0	0	0.514	0.369	499.462
Bangladesh	Asia	2006	284.095	0	0.001	0.002	0	0.521	0.376	509.64
Bangladesh	Asia	2007	285.847	0	0.001	0.003	0	0.528	0.384	558.052
Bangladesh	Asia	2008	283.479	0	0.001	0.002	0	0.531	0.392	634.987
Bangladesh	Asia	2009	282.458	0	0.002	0.002	0	0.543	0.4	702.264
Bangladesh	Asia	2010	280.987	0	0	0	0	0.557	0.408	781.154
Bangladesh	Asia	2011	276.374	0	0	0	0	0.566	0.416	861.762
Bangladesh	Asia	2012	275.415	0	0	0	0	0.575	0.425	883.117
Bangladesh	Asia	2013	276.825	0	0	0	0	0.579	0.433	981.861
Bangladesh	Asia	2014	279.871	0	0	0	0	0.579	0.441	1118.87
Bangladesh	Asia	2015	282.63	0	0	0	0	0.595	0.449	1248.45
Bangladesh	Asia	2016	290.039	0	0	0	0	0.606	0.457	1401.56
Bangladesh	Asia	2017	298.685	0	0	0	0	0.616	0.466	1563.77
Bangladesh	Asia	2018	302.963	0	0	0	0	0.625	0.475	1698.13
Bangladesh	Asia	2019	308.582	0	0	0	0	0.632	0.483	1855.74
Barbados	North America	2000	1101.7	0.51	2.73	3.99	0.079	0.771	0.68	11268.4
Barbados	North America	2001	1058.42	0.54	2.87	3.92	0.077	0.77	0.683	11209.4
Barbados	North America	2002	1093.57	0.56	2.89	4.06	0.077	0.774	0.687	11361.5
Barbados	North America	2003	1141.89	0.58	2.89	3.97	0.076	0.778	0.691	11699.4
Barbados	North America	2004	1175.46	0.58	2.98	3.8	0.075	0.782	0.695	12512.6
Barbados	North America	2005	1189.86	0.58	3.22	3.82	0.22	0.787	0.699	13822.7
Barbados	North America	2006	1222.6	0.63	3.29	3.95	0.24	0.791	0.703	15199.6
Barbados	North America	2007	1228.18	0.68	3.15	3.97	0.26	0.796	0.707	16770.7
Barbados	North America	2008	1232.61	0.7	3.45	4.24	0.25	0.8	0.711	17092.6
Barbados	North America	2009	1206.2	0.62	3.18	4.28	0.16	0.8	0.714	15885.4
Barbados	North America	2010	1215.15	1.19	3.3	3.97	0.21	0.797	0.718	16056.4
Barbados	North America	2011	1222.88	1.08	3.33	4.07	0.2	0.799	0.721	16458.4
Barbados	North America	2012	1226.95	1.08	3.4	4.22	0.2	0.808	0.725	16249.7
Barbados	North America	2013	1245.83	1.19	3.41	4.27	0.18	0.807	0.728	16451.3
Barbados	North America	2014	1265.9	1.2	3.43	4.46	0.18	0.808	0.73	16489.1
Barbados	North America	2015	1283.59	1.52	3.38	4.6	0.18	0.809	0.733	16524.9
Barbados	North America	2016	1302.12	1.78	3.47	4.8	0.18	0.811	0.735	16900
Barbados	North America	2017	1324.91	1.51	3.55	4.8	0.17	0.81	0.737	17391.7
Barbados	North America	2018	1356.3	1.39	3.66	4.78	0.16	0.81	0.74	17745.3
Barbados	North America	2019	1406.73	1.36	3.66	4.75	0.17	0.814	0.742	18148.5
Belarus	Europe	2000	4504.94	0.17	1.19	5.03	6.54	0.686	0.629	1276.49
Belarus	Europe	2001	4771.82	0.37	1.15	4.75	4.47	0.692	0.635	1244.37
Belarus	Europe	2002	5078.97	0.41	2.73	4.75	3.89	0.699	0.642	1479.31
Belarus	Europe	2003	5072.56	0.49	3.2	3.8	3.68	0.707	0.65	1819.77
Belarus	Europe	2004	5041.92	0.22	1.33	3.64	6.89	0.717	0.658	2378.62
Belarus	Europe	2005	5209.42	0.56	1.56	4.16	4.91	0.727	0.665	3125.81
Belarus	Europe	2006	5097.19	0.59	1.95	5.25	4.82	0.744	0.671	3847.43
Belarus	Europe	2007	4908.79	0.62	2.29	6	5	0.76	0.678	4735.66
Belarus	Europe	2008	4930.85	0.65	2.46	6.32	5.15	0.777	0.687	6377.37
Belarus	Europe	2009	4976.37	0.61	2.33	6.12	4.92	0.787	0.695	5351.36
Belarus	Europe	2010	5143.77	0.75	2.37	5.94	5.36	0.795	0.703	6029.4
Belarus	Europe	2011	5198.73	0.73	2.3	6.43	5.04	0.801	0.709	6519.23
Belarus	Europe	2012	4560.08	0.76	2.19	6.58	4.03	0.806	0.713	6940.16
Belarus	Europe	2013	4415.05	0.84	2.36	5.4	3.97	0.811	0.719	7978.87
Belarus	Europe	2014	4272.51	0.84	2.16	4.76	3.52	0.814	0.725	8318.51
Belarus	Europe	2015	4093.4	0.75	2	4.24	2.79	0.814	0.73	5949.11
Belarus	Europe	2016	3990.03	0.8	2.07	4.51	2.37	0.815	0.734	5022.63
Belarus	Europe	2017	3971.85	0.85	2.05	4.49	2.38	0.819	0.738	5761.75
Belarus	Europe	2018	3984.36	0.9	2.18	4.52	2.48	0.823	0.742	6330.08
Belarus	Europe	2019	4001.71	0.98	2.26	4.67	2.66	0.823	0.745	6839.1
Belgium	Europe	2000	2206.56	6.15	4.05	1	0.001	0.88	0.787	23041.5
Belgium	Europe	2001	2199.94	6.07	3.98	0.93	0.0009	0.883	0.792	22995.2
Belgium	Europe	2002	2199.8	6.07	4.24	0.94	0.0009	0.886	0.796	24887.6
Belgium	Europe	2003	2186.98	6.13	4.05	1.07	0.003	0.889	0.799	30587.7
Belgium	Europe	2004	2160.24	5.93	4.24	1.83	0.005	0.893	0.802	35364.4
Belgium	Europe	2005	2150.87	6.05	4.21	1.97	0.005	0.897	0.805	36796
Belgium	Europe	2006	2120.31	5.6	4.37	0.99	0.005	0.904	0.808	38672.7
Belgium	Europe	2007	2120.58	5.21	4.27	3.97	0.003	0.907	0.81	44262.9
Belgium	Europe	2008	2127.83	5.04	3.83	1.59	0.056	0.906	0.813	48106.9
Belgium	Europe	2009	2095.94	4.94	3.66	1.45	0.052	0.907	0.816	44583.5
Belgium	Europe	2010	2066.3	5.03	3.72	1.48	0.05	0.91	0.82	44141.9
Belgium	Europe	2011	2049.66	4.89	3.71	1.49	0.05	0.911	0.824	47348.5
Belgium	Europe	2012	2031.34	4.78	3.72	1.54	0.05	0.913	0.829	44673.1
Belgium	Europe	2013	1996.74	4.6	3.87	1.42	0.44	0.916	0.834	46744.7
Belgium	Europe	2014	1942.59	4.72	3.97	1.47	0.41	0.918	0.837	47700.5
Belgium	Europe	2015	1931.53	4.6	3.97	1.47	0.32	0.922	0.841	40991.8
Belgium	Europe	2016	1898.97	4.46	3.47	1.15	0.34	0.924	0.843	41984.1
Belgium	Europe	2017	1897.76	4.42	3.42	1.13	0.34	0.929	0.846	44089.3
Belgium	Europe	2018	1891.54	4.4	3.41	1.1	0.31	0.93	0.849	47554.7
Belgium	Europe	2019	1888.41	4.35	3.41	1.09	0.3	0.931	0.851	46414.4
Belize	North America	2000	1180.23	0.14	2.76	1.77	0.03	0.64	0.505	3364.49
Belize	North America	2001	1214.04	0.15	2.87	1.75	0	0.644	0.51	3404.42
Belize	North America	2002	1195.84	0.16	3.01	1.74	0.007	0.651	0.515	3526.08
Belize	North America	2003	1172.23	0.16	3.6	1.77	0.1	0.659	0.521	3650.61
Belize	North America	2004	1164.1	0.16	3.88	2.03	0.004	0.665	0.528	3802.26
Belize	North America	2005	1175.84	0.18	3.86	2.01	0.054	0.662	0.534	3885.03
Belize	North America	2006	1168.15	0.19	4.01	1.98	0.11	0.672	0.541	4155.32
Belize	North America	2007	1179.13	0.22	4.74	1.91	0.13	0.674	0.547	4252.4
Belize	North America	2008	1205.42	0.23	4.7	1.87	0.15	0.679	0.553	4404.31
Belize	North America	2009	1220.17	0.17	4.36	1.73	0.18	0.684	0.559	4186.52
Belize	North America	2010	1252.67	0.24	4.33	1.75	0.15	0.695	0.564	4270.78
Belize	North America	2011	1275.69	0.25	4.24	1.7	0.14	0.694	0.569	4423.5
Belize	North America	2012	1274.32	0.31	4.18	1.71	0.16	0.701	0.574	4505.6
Belize	North America	2013	1275.14	0.64	4.14	1.66	0.15	0.702	0.579	4568.64
Belize	North America	2014	1283.3	0.76	4.14	1.68	0.14	0.705	0.583	4718.44
Belize	North America	2015	1323.13	0.68	4.25	1.64	0.14	0.71	0.588	4770.23
Belize	North America	2016	1373.29	0.63	4.15	1.57	0.15	0.717	0.592	4856.97
Belize	North America	2017	1383.58	0.65	3.91	1.4	0.13	0.714	0.596	4945.86
Belize	North America	2018	1391.19	0.7	3.88	1.24	0.14	0.714	0.6	5001.42
Belize	North America	2019	1405.73	0.68	3.88	1.19	0.17	0.716	0.603	5078.81
Benin	African	2000	664.217	0.12	0.54	0.31	0.47	0.416	0.254	512.674
Benin	African	2001	656.092	0.12	0.67	0.13	0.48	0.428	0.259	518.067
Benin	African	2002	646.653	0.1	0.74	0.018	0.48	0.438	0.263	574.93
Benin	African	2003	640.709	0.12	0.71	0.19	0.44	0.445	0.267	711.285
Benin	African	2004	625.472	0.12	0.54	0.16	0.43	0.453	0.271	798.744
Benin	African	2005	612.044	0.14	0.52	0.16	0.42	0.459	0.275	822.785
Benin	African	2006	601.613	0.17	0.54	0.19	0.39	0.467	0.279	856.055
Benin	African	2007	599.312	0.17	0.56	0.1	0.39	0.475	0.283	966.204
Benin	African	2008	598.626	0.16	0.64	0.26	0.32	0.482	0.288	1125.43
Benin	African	2009	606.355	0.2	0.64	0.15	0.26	0.488	0.292	1088.76
Benin	African	2010	610.553	0.18	0.7	0.17	0.3	0.494	0.297	1036.53
Benin	African	2011	614.189	0.19	0.82	0.16	0.29	0.5	0.301	1130.27
Benin	African	2012	614.055	0.11	0.94	0.15	0.21	0.51	0.306	1145.14
Benin	African	2013	614.491	0.07	0.92	0.21	0.22	0.522	0.312	1251.21
Benin	African	2014	619.934	0.07	1.04	0.19	0.22	0.527	0.318	1291.41
Benin	African	2015	617.672	0.07	1.03	0.2	0.22	0.532	0.324	1076.8
Benin	African	2016	623.812	0.07	0.95	0.2	0.22	0.533	0.331	1087.29
Benin	African	2017	633.436	0.06	0.87	0.2	0.22	0.536	0.338	1136.59
Benin	African	2018	626.076	0.04	0.81	0.2	0.22	0.541	0.346	1241.83
Benin	African	2019	629.243	0.02	0.81	0.2	0.22	0.545	0.352	1219.52
Bhutan	Asia	2000	1026.4	0.006	1.66	0	0		0.298	718.196
Bhutan	Asia	2001	956.705	0.006	1.42	0	0		0.306	764.433
Bhutan	Asia	2002	915.597	0.006	0.29	0	0		0.314	845.501
Bhutan	Asia	2003	883.163	0.006	0.49	0.029	0		0.322	962.095
Bhutan	Asia	2004	843.5	0.006	0.63	0.34	0		0.33	1068.43
Bhutan	Asia	2005	807.747	0.006	0.36	0.36	0	0.52	0.338	1228.43
Bhutan	Asia	2006	769.773	0.005	0.26	0.023	0	0.526	0.347	1330.98
Bhutan	Asia	2007	733.982	0.005	0.12	0.022	0	0.542	0.356	1757.19
Bhutan	Asia	2008	700.193	0.005	0.13	0.024	0	0.551	0.365	1828.15
Bhutan	Asia	2009	678.978	0.005	0.12	0.027	0	0.561	0.375	1819.2
Bhutan	Asia	2010	659.43	0.01	0.11	0.11	0	0.574	0.384	2258.19
Bhutan	Asia	2011	648.082	0.01	0.17	0.08	0	0.585	0.394	2563.26
Bhutan	Asia	2012	638.778	0.01	0.18	0.13	0	0.597	0.403	2538.95
Bhutan	Asia	2013	632.873	0	0.25	0.05	0	0.61	0.411	2472.72
Bhutan	Asia	2014	630.181	0	0.04	0.16	0	0.618	0.419	2652.23
Bhutan	Asia	2015	631.312	0	0.04	0	0	0.628	0.426	2752.63
Bhutan	Asia	2016	639.277	0	0.01	0	0	0.637	0.434	2930.57
Bhutan	Asia	2017	648.325	0.05	0.01	0	0	0.646	0.442	3286.6
Bhutan	Asia	2018	644.501	0.05	0.01	0	0	0.649	0.449	3243.48
Bhutan	Asia	2019	629.284	0.05	0.01	0	0	0.654	0.455	3322.86
Bolivia	South America	2000	1102.74	0.06	1.67	0.56	0.002	0.627	0.474	997.582
Bolivia	South America	2001	1068.54	0.06	1.54	0.58	0.002	0.63	0.48	948.87
Bolivia	South America	2002	1055.92	0.048	1.58	0.61	0.003	0.637	0.485	904.226
Bolivia	South America	2003	1038.65	0.06	1.69	0.57	0.002	0.64	0.491	907.537
Bolivia	South America	2004	1019.34	0.06	1.99	0.56	0.002	0.641	0.496	967.407
Bolivia	South America	2005	1009.43	0.084	2.13	0.58	0.008	0.643	0.501	1034.31
Bolivia	South America	2006	1009.89	0.16	2.34	0.62	0.009	0.649	0.506	1218.87
Bolivia	South America	2007	1014.23	0.16	2.55	0.67	0.011	0.649	0.51	1372.63
Bolivia	South America	2008	1027.37	0.17	2.79	0.54	0.014	0.658	0.514	1715.21
Bolivia	South America	2009	1030.1	0.14	2.94	0.53	0.018	0.663	0.518	1754.21
Bolivia	South America	2010	1029.86	0.16	2.63	0.56	0.02	0.667	0.521	1955.46
Bolivia	South America	2011	1021.52	0.16	2.52	0.59	0.04	0.671	0.525	2346.34
Bolivia	South America	2012	1012.57	0.14	2.44	0.61	0.04	0.675	0.528	2609.88
Bolivia	South America	2013	1006.5	0.16	2.38	0.62	0.05	0.684	0.533	2908.2
Bolivia	South America	2014	1008	0.13	2.4	0.58	0.05	0.69	0.538	3081.88
Bolivia	South America	2015	998.792	0.13	2.36	0.59	0.07	0.697	0.544	3035.97
Bolivia	South America	2016	994.608	0.16	2.31	0.57	0.07	0.702	0.55	3076.66
Bolivia	South America	2017	1000.44	0.14	2.26	0.57	0.08	0.71	0.556	3351.12
Bolivia	South America	2018	998.62	0.14	2.22	0.56	0.08	0.714	0.562	3548.59
Bolivia	South America	2019	996.153	0.14	2.22	0.54	0.08	0.718	0.566	3552.07
Bosnia & Herzegovina	Europe	2000	1315.39	0.22	2.64	0.87	0.14	0.679	0.604	1467.78
Bosnia & Herzegovina	Europe	2001	1287.02	0.41	2.69	0.87	0.14	0.684	0.616	1530.81
Bosnia & Herzegovina	Europe	2002	1270.14	0.32	2.73	0.89	0.14	0.689	0.626	1769.2
Bosnia & Herzegovina	Europe	2003	1249.5	0.34	2.94	0.88	0.14	0.695	0.636	2224.74
Bosnia & Herzegovina	Europe	2004	1231.02	0.34	3.08	0.83	0.14	0.701	0.644	2815
Bosnia & Herzegovina	Europe	2005	1287.64	0.36	3.38	0.62	0.14	0.706	0.651	2980.6
Bosnia & Herzegovina	Europe	2006	1271.18	0.38	3.6	0.59	0.15	0.712	0.658	3416.51
Bosnia & Herzegovina	Europe	2007	1327.53	0.49	3.79	0.6	0.14	0.719	0.665	4193.37
Bosnia & Herzegovina	Europe	2008	1292.51	0.47	3.82	0.6	0.14	0.726	0.671	5090.95
Bosnia & Herzegovina	Europe	2009	1297.36	0.46	3.53	0.58	0.13	0.727	0.677	4714.69
Bosnia & Herzegovina	Europe	2010	1291.87	0.44	3.39	0.61	0.13	0.721	0.682	4635.51
Bosnia & Herzegovina	Europe	2011	1303.94	0.42	3.55	0.61	0.14	0.729	0.686	5092.55
Bosnia & Herzegovina	Europe	2012	1301.94	0.42	3.69	0.58	0.14	0.748	0.691	4778.64
Bosnia & Herzegovina	Europe	2013	1331.62	0.46	3.53	0.55	0.15	0.755	0.695	5131.4
Bosnia & Herzegovina	Europe	2014	1350.27	0.47	3.52	0.55	0.15	0.758	0.698	5329.63
Bosnia & Herzegovina	Europe	2015	1380.9	0.46	3.72	0.56	0.15	0.761	0.702	4727.28
Bosnia & Herzegovina	Europe	2016	1397.24	0.45	3.85	0.57	0.16	0.772	0.706	4994.69
Bosnia & Herzegovina	Europe	2017	1419.92	0.48	4.01	0.6	0.17	0.774	0.71	5394.58
Bosnia & Herzegovina	Europe	2018	1452.36	0.47	4.19	0.61	0.17	0.777	0.714	6072.18
Bosnia & Herzegovina	Europe	2019	1483.22	0.47	4.19	0.62	0.17	0.78	0.718	6120.11
Botswana	African	2000	2984.74	0.34	2.31	0.54	2.19	0.581	0.514	3522.31
Botswana	African	2001	3051.66	0.23	2.71	0.36	2.2	0.582	0.521	3278.02
Botswana	African	2002	3104.67	0.53	2.62	1.22	2.06	0.579	0.528	3190.62
Botswana	African	2003	3090.46	0.46	2.51	0.82	1.84	0.586	0.535	4330.97
Botswana	African	2004	2991	0.45	2.48	0	1.98	0.592	0.541	5073.52
Botswana	African	2005	2838.59	0.91	2.58	1.01	1.86	0.601	0.548	5513.33
Botswana	African	2006	2721.06	1.43	2.65	1.07	1.99	0.615	0.555	5521.99
Botswana	African	2007	2545.19	1.83	2.65	0.49	1.9	0.628	0.562	5832.74
Botswana	African	2008	2468.15	1.14	2.17	2.08	2.13	0.641	0.569	5713.54
Botswana	African	2009	2399.26	0.71	2.28	0.67	1.7	0.65	0.575	5255.78
Botswana	African	2010	2353.64	0.5	2.48	0.67	2.05	0.663	0.581	6434.81
Botswana	African	2011	2293.85	0.41	2.39	1.58	1.87	0.677	0.587	7617.31
Botswana	African	2012	2219.45	0.36	2.39	0.6	2.11	0.689	0.593	7050.57
Botswana	African	2013	2151.73	0.34	2.79	0.3	1.64	0.701	0.6	7224.91
Botswana	African	2014	2086.15	0.36	3.15	0.89	1.64	0.711	0.606	7495.22
Botswana	African	2015	2051.6	0.29	3.33	0.88	1.64	0.717	0.612	6402.91
Botswana	African	2016	2010.41	0.28	3.34	0.89	1.64	0.72	0.618	6982.92
Botswana	African	2017	2003.88	0.24	2.93	0.96	1.64	0.726	0.624	7296.09
Botswana	African	2018	2002.29	0.36	2.93	0.96	1.64	0.73	0.63	7503.88
Botswana	African	2019	2001.74	0.46	2.93	0.96	1.64	0.735	0.634	7203.06
Brazil	South America	2000	1820	0.31	3.34	3.62	0.03	0.685	0.538	3749.91
Brazil	South America	2001	1830.99	0.29	3.35	3.5	0.03	0.691	0.543	3160.25
Brazil	South America	2002	1842.72	0.3	3.32	3.37	0.03	0.699	0.547	2839.49
Brazil	South America	2003	1844.82	0.28	3.18	3.35	0.03	0.695	0.551	3070.44
Brazil	South America	2004	1845.59	0.28	3.21	3.18	0.03	0.698	0.556	3637.31
Brazil	South America	2005	1821.5	0.33	3.34	3.06	0.032	0.7	0.561	4790.46
Brazil	South America	2006	1821.54	0.3	3.53	3.07	0.031	0.702	0.566	5886.39
Brazil	South America	2007	1820.81	0.28	3.6	3	0.032	0.706	0.572	7348.19
Brazil	South America	2008	1827.63	0.27	3.61	2.92	0.03	0.717	0.577	8831.18
Brazil	South America	2009	1831.04	0.29	3.91	2.72	0.028	0.719	0.583	8597.79
Brazil	South America	2010	1827.93	0.3	4.2	2.63	0.03	0.727	0.59	11286.1
Brazil	South America	2011	1827.32	0.29	4.21	2.6	0.03	0.731	0.597	13245.4
Brazil	South America	2012	1816.9	0.25	4.3	2.53	0.03	0.735	0.603	12370.2
Brazil	South America	2013	1809.12	0.28	4.1	2.46	0.03	0.753	0.61	12300.4
Brazil	South America	2014	1794.22	0.25	4.27	2.35	0.03	0.756	0.616	12112.8
Brazil	South America	2015	1774.01	0.24	4.1	2.26	0.03	0.756	0.622	8813.99
Brazil	South America	2016	1777.86	0.23	3.94	2.17	0.03	0.758	0.627	8710.06
Brazil	South America	2017	1743.82	0.24	3.86	2.12	0.04	0.761	0.632	9928.68
Brazil	South America	2018	1730.01	0.24	3.84	2.07	0.04	0.762	0.636	9151.38
Brazil	South America	2019	1715.39	0.24	3.84	2	0.04	0.765	0.64	8897.55
Brunei Darussalam	Asia	2000	220.615	0.014	0.19	0.15	0	0.802	0.735	18012.5
Brunei Darussalam	Asia	2001	216.159	0.014	0.2	0.23	0	0.803	0.741	16472
Brunei Darussalam	Asia	2002	214.895	0.001	0.09	0.03	0	0.807	0.747	16850.4
Brunei Darussalam	Asia	2003	215.25	0.002	0.09	0.02	0	0.813	0.753	18560.5
Brunei Darussalam	Asia	2004	214.181	0.002	0.08	0.01	0	0.818	0.758	21902
Brunei Darussalam	Asia	2005	213.104	0.001	0.089	0.048	0.002	0.822	0.764	26105.4
Brunei Darussalam	Asia	2006	211.84	0.001	0.5	0.11	0.016	0.825	0.769	30980
Brunei Darussalam	Asia	2007	211.226	0.001	0.77	0.06	0.0009	0.825	0.774	32663.4
Brunei Darussalam	Asia	2008	209.788	0.002	0.6	0.047	0.0009	0.825	0.779	37934.7
Brunei Darussalam	Asia	2009	208.575	0.001	0.19	0.048	0.002	0.827	0.784	27956
Brunei Darussalam	Asia	2010	209.247	0.01	0.19	0.05	0	0.827	0.789	35270.6
Brunei Darussalam	Asia	2011	211.491	0.03	0.84	0.03	0	0.831	0.793	47056
Brunei Darussalam	Asia	2012	213.386	0.04	0.87	0.05	0	0.839	0.797	47739.6
Brunei Darussalam	Asia	2013	215.749	0.02	0.67	0	0	0.839	0.801	44740.9
Brunei Darussalam	Asia	2014	217.769	0.01	0.66	0	0	0.838	0.806	41725.9
Brunei Darussalam	Asia	2015	220.179	0.01	0.66	0	0	0.838	0.809	31164
Brunei Darussalam	Asia	2016	224.465	0.02	0.66	0	0	0.839	0.813	27158.4
Brunei Darussalam	Asia	2017	228.688	0.03	0.66	0	0	0.838	0.817	28571.6
Brunei Darussalam	Asia	2018	231.869	0.04	0.66	0	0	0.836	0.82	31628.5
Brunei Darussalam	Asia	2019	235.297	0.04	0.66	0	0	0.838	0.823	31086
Bulgaria	Europe	2000	3085.68	2.05	3.5	4.65	0.057	0.72	0.68	1621.24
Bulgaria	Europe	2001	3073.62	2.74	3.51	4.77	0.057	0.73	0.688	1770.91
Bulgaria	Europe	2002	3051.27	2.34	3.52	4.88	0.057	0.736	0.693	2092.96
Bulgaria	Europe	2003	3060.83	2.51	3.53	4.83	0.057	0.745	0.697	2719.5
Bulgaria	Europe	2004	3096.68	1.8	3.54	5.3	0.057	0.752	0.701	3389.71
Bulgaria	Europe	2005	3172.99	1.68	3.55	4.92	0.057	0.758	0.706	3899.91
Bulgaria	Europe	2006	3211.57	1.37	3.96	4.8	0.048	0.765	0.71	4523.05
Bulgaria	Europe	2007	3199.6	1.48	4.41	4.73	0.049	0.773	0.715	5885.1
Bulgaria	Europe	2008	3194.8	1.49	4.4	4.79	0.049	0.78	0.718	7265.74
Bulgaria	Europe	2009	3189.39	1.63	4.02	4.83	0.045	0.782	0.724	6988.23
Bulgaria	Europe	2010	3172.05	1.11	4	4.67	0.04	0.788	0.733	6812.41
Bulgaria	Europe	2011	3170.65	0.95	4.08	4.81	0.04	0.791	0.737	7809.43
Bulgaria	Europe	2012	3155.99	1.93	4.28	4.62	0.05	0.795	0.74	7395.85
Bulgaria	Europe	2013	3150.04	1.52	4.24	4.5	0.06	0.801	0.743	7655.13
Bulgaria	Europe	2014	3264.84	1.8	4.04	4.39	0.08	0.806	0.746	7876.87
Bulgaria	Europe	2015	3269.7	1.95	4.22	4.62	0.1	0.809	0.75	7055.94
Bulgaria	Europe	2016	3320.85	2.01	4.37	4.61	0.14	0.811	0.752	7548.86
Bulgaria	Europe	2017	3353.46	1.72	4.32	4.72	0.16	0.811	0.755	8334.08
Bulgaria	Europe	2018	3385.14	2.07	4.44	4.85	0.17	0.813	0.76	9427.73
Bulgaria	Europe	2019	3415.71	1.72	4.44	4.96	0.06	0.816	0.764	9828.15
BurkinaFaso	African	2000	1272.06	0.079	0.4	0.29	3.74	0.293	0.161	255.719
BurkinaFaso	African	2001	1237.86	0.079	0.39	0.23	4.83	0.298	0.166	267.098
BurkinaFaso	African	2002	1207.2	0.077	0.41	0.27	4.72	0.303	0.17	294.665
BurkinaFaso	African	2003	1206.47	0.065	0.41	0.21	4.87	0.31	0.175	374.627
BurkinaFaso	African	2004	1210.84	0.097	0.42	0.17	4.82	0.32	0.18	418.377
BurkinaFaso	African	2005	1208.39	0.09	0.44	0.43	4.9	0.332	0.186	457.933
BurkinaFaso	African	2006	1185.38	0.094	0.44	0.5	4.63	0.341	0.191	473.45
BurkinaFaso	African	2007	1175.62	0.074	0.45	0.2	4.82	0.352	0.196	535.062
BurkinaFaso	African	2008	1158.2	0.072	0.46	0.13	4.81	0.364	0.2	643.405
BurkinaFaso	African	2009	1157.47	0.085	0.46	0.14	4.83	0.373	0.205	624.175
BurkinaFaso	African	2010	1152.69	0.06	0.46	0.12	4.8	0.384	0.21	647.836
BurkinaFaso	African	2011	1139.47	0.06	0.53	0.13	4.6	0.394	0.215	751.173
BurkinaFaso	African	2012	1154.36	0.07	0.63	0.2	4.67	0.403	0.22	758
BurkinaFaso	African	2013	1167.04	0.04	0.67	0.24	4.55	0.41	0.226	787.469
BurkinaFaso	African	2014	1181.12	0.02	0.85	0.27	5.78	0.413	0.231	792.846
BurkinaFaso	African	2015	1176.15	0.04	0.88	0.24	5.88	0.422	0.236	653.327
BurkinaFaso	African	2016	1190.5	0.04	0.91	0.27	5.88	0.428	0.241	688.251
BurkinaFaso	African	2017	1191.34	0.04	1	0.31	5.88	0.439	0.247	734.996
BurkinaFaso	African	2018	1177.26	0.06	1	0.31	5.88	0.443	0.252	804.501
BurkinaFaso	African	2019	1149.57	0.08	1	0.31	5.88	0.452	0.257	796.115
Burundi	African	2000	3381.1	0.01	1.53	0.002	5.63	0.3	0.213	136.464
Burundi	African	2001	3148.32	0.007	1.05	0.002	5.56	0.301	0.214	134.363
Burundi	African	2002	2976.33	0.007	1.07	0.005	5.44	0.311	0.216	123.118
Burundi	African	2003	2825.62	0.005	1.2	0.003	5.17	0.319	0.218	113.567
Burundi	African	2004	2687.11	0.009	1.26	0.0009	4.98	0.33	0.22	128.337
Burundi	African	2005	2578.87	0.009	1.25	0.002	4.8	0.337	0.223	151.682
Burundi	African	2006	2450	0.004	1.47	0.006	3.5	0.359	0.226	167.376
Burundi	African	2007	2335.88	0.002	1.5	0.012	3.52	0.371	0.23	172.496
Burundi	African	2008	2213.91	0.002	1.48	0.0004	3.31	0.384	0.234	198.353
Burundi	African	2009	2118	0.002	1.45	0.001	3.04	0.401	0.238	212.137
Burundi	African	2010	2074.95	0	1.63	0	2.98	0.411	0.243	234.236
Burundi	African	2011	2030.05	0	1.63	0	2.93	0.419	0.248	249.578
Burundi	African	2012	1987.41	0.01	1.66	0	2.66	0.426	0.254	252.359
Burundi	African	2013	1954.94	0.01	1.73	0.01	2.23	0.432	0.26	256.976
Burundi	African	2014	1935.83	0.01	1.7	0.01	2.23	0.438	0.266	274.858
Burundi	African	2015	1913.34	0	1.76	0	2.23	0.437	0.27	305.55
Burundi	African	2016	1879.24	0	1.69	0	2.23	0.438	0.274	260.565
Burundi	African	2017	1851.68	0	1.94	0	2.23	0.434	0.278	253.826
Burundi	African	2018	1856.59	0	1.84	0	2.23	0.431	0.282	238.783
Burundi	African	2019	1847.76	0	1.84	0	2.23	0.433	0.284	228.214
CaboVerde	African	2000	1065.5	0.95	2.09	0.45	0	0.569	0.37	1259.35
CaboVerde	African	2001	1071.21	1.28	2.12	0.46	0	0.573	0.379	1292.23
CaboVerde	African	2002	1082.64	1.52	2.08	0.26	0.01	0.583	0.388	1401.89
CaboVerde	African	2003	1093.89	1.44	2.32	0.44	0.01	0.588	0.397	1809.11
CaboVerde	African	2004	1107.29	1.84	1.9	0.51	0	0.59	0.407	2024.27
CaboVerde	African	2005	1118.91	1.99	2.19	0.14	0	0.596	0.415	2099.15
CaboVerde	African	2006	1093.16	1.92	1.96	0.47	0.002	0.611	0.424	2361.38
CaboVerde	African	2007	1136.31	2.59	2.06	0.74	0.0008	0.617	0.434	3186.78
CaboVerde	African	2008	1103.59	1.94	1.99	0.32	0	0.625	0.443	3721.22
CaboVerde	African	2009	1121.3	1.49	2.22	0.48	0.005	0.63	0.452	3517.43
CaboVerde	African	2010	1137.75	1.81	2.51	0.61	0	0.632	0.461	3378.32
CaboVerde	African	2011	1150.52	1.6	2.8	0.69	0	0.639	0.469	3740.37
CaboVerde	African	2012	1150.09	1.48	2.3	1.15	0	0.644	0.477	3447.48
CaboVerde	African	2013	1154.66	1.2	2.25	0.28	0	0.647	0.484	3616.04
CaboVerde	African	2014	1161.29	1.45	2.28	0.58	0	0.654	0.491	3588.63
CaboVerde	African	2015	1184.04	1.7	2.26	0.58	0	0.656	0.498	3043.03
CaboVerde	African	2016	1184.58	2.03	2.27	0.59	0	0.657	0.505	3131
CaboVerde	African	2017	1203.16	2.18	2.28	0.6	0	0.66	0.512	3289.9
CaboVerde	African	2018	1249.31	2.02	2.28	0.6	0	0.663	0.519	3616.46
CaboVerde	African	2019	1261.15	1.82	2.28	0.6	0	0.665	0.525	3603.78
Cambodia	Asia	2000	1276.3	0.004	0.34	0.26	0.0007	0.424	0.321	300.614
Cambodia	Asia	2001	1310.94	0.004	0.37	0.25	0.0007	0.438	0.328	321.15
Cambodia	Asia	2002	1336.01	0.004	0.49	0.26	0.0007	0.457	0.337	338.987
Cambodia	Asia	2003	1358.54	0.004	0.54	0.3	0.0007	0.47	0.345	362.335
Cambodia	Asia	2004	1392.48	0.004	0.58	0.32	0.0007	0.482	0.354	408.514
Cambodia	Asia	2005	1430.58	0.004	0.77	0.33	0.0007	0.494	0.363	474.111
Cambodia	Asia	2006	1474.19	0.005	0.84	0.34	0.0007	0.506	0.373	539.75
Cambodia	Asia	2007	1550.96	0.006	0.94	0.35	0.0007	0.52	0.382	631.525
Cambodia	Asia	2008	1626.49	0.008	0.98	0.36	0.0007	0.525	0.391	745.609
Cambodia	Asia	2009	1705.26	0.008	1.05	0.37	0.0008	0.528	0.399	738.055
Cambodia	Asia	2010	1783.08	0.01	1.75	0.39	0	0.539	0.406	785.503
Cambodia	Asia	2011	1849.18	0.01	1.99	0.4	0	0.546	0.413	882.276
Cambodia	Asia	2012	1913.05	0.01	2.09	0.41	0	0.552	0.421	950.88
Cambodia	Asia	2013	1979.42	0.02	2.38	0.41	0	0.559	0.428	1013.42
Cambodia	Asia	2014	2038.99	0.02	2.64	0.4	0	0.565	0.435	1093.5
Cambodia	Asia	2015	2089.67	0.02	2.93	0.4	0	0.57	0.442	1162.9
Cambodia	Asia	2016	2133.27	0.02	3.44	0.39	0	0.576	0.449	1269.59
Cambodia	Asia	2017	2162.01	0.01	3.85	0.4	0	0.582	0.456	1385.26
Cambodia	Asia	2018	2171.2	0.02	4.12	0.42	0	0.585	0.463	1512.13
Cambodia	Asia	2019	2174.89	0.03	4.12	0.41	0	0.594	0.469	1643.12
Cameroon	African	2000	1357.8	0.087	2.14	0	1.66	0.44	0.357	681.102
Cameroon	African	2001	1348.82	0.087	2.35	0	1.94	0.456	0.36	687.648
Cameroon	African	2002	1335.96	0.08	2.44	0	2.02	0.458	0.364	759.112
Cameroon	African	2003	1323.32	0.08	2.45	0	2.07	0.464	0.368	950.565
Cameroon	African	2004	1302.63	0.082	2.5	0	2.1	0.469	0.373	1090.79
Cameroon	African	2005	1296.97	0.086	2.17	0	2.64	0.47	0.378	1100.17
Cameroon	African	2006	1292.72	0.077	2.15	0.047	2.83	0.471	0.384	1147.44
Cameroon	African	2007	1292.1	0.075	2.19	0.066	2.89	0.482	0.39	1277.52
Cameroon	African	2008	1284.32	0.077	2.37	0.061	2.99	0.49	0.397	1439.55
Cameroon	African	2009	1283.06	0.081	2.8	0.01	2.83	0.498	0.404	1411.47
Cameroon	African	2010	1274.57	0.1	2.58	0	3.21	0.505	0.412	1352.3
Cameroon	African	2011	1264.39	0.12	2.54	0	3.24	0.514	0.42	1465.15
Cameroon	African	2012	1253.16	0.12	2.85	0.03	3.42	0.525	0.428	1403.52
Cameroon	African	2013	1241.61	0.1	3.02	0	3.43	0.534	0.436	1527.75
Cameroon	African	2014	1227.45	0.12	3.03	0.01	1.54	0.54	0.445	1604.21
Cameroon	African	2015	1196.65	0.16	2.82	0.01	1.56	0.549	0.455	1382.51
Cameroon	African	2016	1182.51	0.14	2.43	0.01	1.56	0.553	0.464	1413.26
Cameroon	African	2017	1171.34	0.16	2.42	0.01	1.56	0.557	0.474	1469.45
Cameroon	African	2018	1158.04	0.17	2.36	0.01	1.56	0.56	0.483	1585.24
Cameroon	African	2019	1145.27	0.16	2.36	0.01	1.56	0.563	0.49	1533.1
Canada	North America	2000	1132.52					0.867	0.824	24271
Canada	North America	2001	1141.47					0.871	0.828	23822.1
Canada	North America	2002	1153.02					0.877	0.832	24255.3
Canada	North America	2003	1164.29					0.882	0.835	28300.5
Canada	North America	2004	1171.43					0.888	0.838	32143.7
Canada	North America	2005	1188.7	1.6	4.2	2	0.2	0.894	0.84	36382.5
Canada	North America	2006	1192.26	1.7	4.2	2.1	0.2	0.898	0.842	40504.1
Canada	North America	2007	1212.57	1.8	4.2	2.1	0.2	0.896	0.843	44659.9
Canada	North America	2008	1225.46	1.8	4.2	2.1	0.2	0.898	0.845	46710.5
Canada	North America	2009	1230.18	1.9	4.2	2.1	0.2	0.898	0.848	40876.3
Canada	North America	2010	1236.79	1.9	4.2	2.1	0.2	0.901	0.851	47562.1
Canada	North America	2011	1233.37	1.9	4	2.1	0.2	0.903	0.853	52223.7
Canada	North America	2012	1247.37	2	4	2.1	0.2	0.906	0.856	52669.1
Canada	North America	2013	1254.57	2	3.9	2.1	0.2	0.913	0.859	52635.2
Canada	North America	2014	1268.81	2	3.8	2	0.3	0.918	0.861	50956
Canada	North America	2015	1276.47	2	3.7	2	0.3	0.921	0.864	43596.1
Canada	North America	2016	1286.44	2.1	3.7	2.1	0.3	0.923	0.867	42315.6
Canada	North America	2017	1290.5	2.1	3.6	2.1	0.3	0.926	0.869	45129.4
Canada	North America	2018	1300.95	2.1	3.6	2.1	0.3	0.928	0.871	46454.7
Canada	North America	2019	1303.92	2	3.5	2.1	0.4	0.929	0.873	46326.7
CentralAfricanRepublic	African	2000	2219.28	0.029	0.41	0.021	1.22	0.325	0.218	251.207
CentralAfricanRepublic	African	2001	2178.68	0.029	0.36	0.037	1.24	0.327	0.221	250.357
CentralAfricanRepublic	African	2002	2165.3	0.019	0.29	0.024	1.26	0.328	0.225	260.745
CentralAfricanRepublic	African	2003	2122	0.019	0.27	0.036	1.28	0.328	0.227	293.662
CentralAfricanRepublic	African	2004	2078.63	0.015	0.25	0.033	1.3	0.331	0.23	320.737
CentralAfricanRepublic	African	2005	2059.14	0.01	0.22	0.028	1.32	0.336	0.233	331.163
CentralAfricanRepublic	African	2006	2053.06	0.085	0.26	0.035	1.32	0.342	0.236	354.671
CentralAfricanRepublic	African	2007	2019.63	0.013	0.28	0.033	1.36	0.347	0.24	404.375
CentralAfricanRepublic	African	2008	1966.49	0.01	0.31	0.023	1.38	0.352	0.244	464.561
CentralAfricanRepublic	African	2009	1948.09	0.013	0.3	0.038	1.3	0.356	0.248	474.706
CentralAfricanRepublic	African	2010	1961.56	0.02	0.31	0.04	1.59	0.365	0.253	488.422
CentralAfricanRepublic	African	2011	1960.09	0.02	0.35	0.03	1.57	0.374	0.258	551.75
CentralAfricanRepublic	African	2012	1912.15	0.02	0.35	0	1.59	0.381	0.263	565.801
CentralAfricanRepublic	African	2013	1970.05	0.01	0.26	0	1.43	0.363	0.263	380.298
CentralAfricanRepublic	African	2014	2024.7	0.01	0.42	0.01	1.43	0.368	0.263	424.449
CentralAfricanRepublic	African	2015	1941.58	0.02	0.53	0.02	0.33	0.375	0.264	377.423
CentralAfricanRepublic	African	2016	1937.97	0.02	0.54	0.01	0.33	0.382	0.266	402.192
CentralAfricanRepublic	African	2017	2024.48	0.02	0.53	0.02	0.33	0.391	0.268	450.901
CentralAfricanRepublic	African	2018	1957.31	0.04	0.55	0.02	0.33	0.395	0.271	475.954
CentralAfricanRepublic	African	2019	1932.71	0.04	0.55	0.02	0.33	0.397	0.274	467.908
Chad	African	2000	689.641	0.047	0.17	0	0.08	0.293	0.135	166.176
Chad	African	2001	705.139	0.047	0.18	0	0.11	0.301	0.137	197.146
Chad	African	2002	720.615	0.047	0.22	0.03	0.1	0.307	0.14	221.417
Chad	African	2003	750.962	0.047	0.24	0.03	0.14	0.305	0.144	292.601
Chad	African	2004	763.832	0.094	0.23	0.02	0.08	0.324	0.149	454.336
Chad	African	2005	772.814	0.047	0.24	0.022	0.15	0.327	0.156	658.567
Chad	African	2006	789.133	0.047	0.23	0.017	0.19	0.33	0.162	710.396
Chad	African	2007	812.386	0.14	0.26	0.022	0.16	0.34	0.167	799.604
Chad	African	2008	827.853	0.16	0.29	0.019	0.16	0.346	0.173	929.383
Chad	African	2009	838.762	0.19	0.3	0.018	0.16	0.361	0.179	803.686
Chad	African	2010	850.774	0.05	0.32	0.03	0.15	0.369	0.185	892.569
Chad	African	2011	853.691	0.05	0.37	0.04	0.14	0.38	0.191	984.736
Chad	African	2012	853.99	0.04	0.37	0.04	0.18	0.388	0.197	967.353
Chad	African	2013	848.651	0.04	0.41	0.04	0.16	0.394	0.203	979.812
Chad	African	2014	845.708	0.02	0.47	0.03	0.16	0.401	0.21	1020.29
Chad	African	2015	835.675	0.01	0.48	0.01	0.16	0.398	0.216	776.02
Chad	African	2016	832.217	0.01	0.46	0.01	0.16	0.393	0.223	693.45
Chad	African	2017	828.815	0.01	0.39	0.01	0.16	0.396	0.228	665.949
Chad	African	2018	822.459	0.01	0.37	0.01	0.16	0.397	0.234	726.151
Chad	African	2019	814.664	0.01	0.37	0.01	0.16	0.398	0.238	709.54
Chile	South America	2000	1723.38	2.45	1.8	1.98	0.014	0.756	0.657	5074.9
Chile	South America	2001	1750.54	2.38	1.79	1.91	0.013	0.767	0.663	4574.6
Chile	South America	2002	1742.01	2.38	1.76	1.9	0.015	0.769	0.671	4446.25
Chile	South America	2003	1746.08	2.6	1.81	1.95	0.018	0.776	0.678	4772.56
Chile	South America	2004	1736.38	2.54	1.83	1.91	0.029	0.785	0.683	6194.85
Chile	South America	2005	1710.21	2.59	2.01	2.97	0	0.791	0.686	7598.53
Chile	South America	2006	1691.58	2.22	2.26	2.85	0	0.791	0.689	9464.55
Chile	South America	2007	1681.38	2.83	2.34	2.22	0	0.804	0.692	10502.4
Chile	South America	2008	1674.57	2.17	2.43	2.71	0	0.814	0.695	10751.5
Chile	South America	2009	1692.48	2.85	2.32	2.5	0	0.822	0.7	10208.9
Chile	South America	2010	1694.73	3.1	2.35	2.1	0	0.803	0.706	12808
Chile	South America	2011	1656.67	2.51	2.51	2	0	0.815	0.712	14637.2
Chile	South America	2012	1648.12	2.65	2.55	3.15	0	0.821	0.719	15351.5
Chile	South America	2013	1659.78	2.37	2.67	2.19	0	0.826	0.724	15842.9
Chile	South America	2014	1661.77	2.85	2.79	2.28	0	0.837	0.728	14671
Chile	South America	2015	1672.92	2.61	2.85	2.43	0	0.842	0.738	13574.2
Chile	South America	2016	1652.35	2.61	2.69	2.43	0	0.845	0.747	13753.6
Chile	South America	2017	1674.87	2.61	2.73	2.43	0	0.847	0.753	14998.8
Chile	South America	2018	1692.15	2.61	2.76	2.43	0	0.849	0.756	15888.1
Chile	South America	2019	1711.01	2.61	2.76	2.43	0	0.851	0.759	14741.7
China	Asia	2000	1128.34	0.13	0.92	1.96	0.0005	0.588	0.525	959.372
China	Asia	2001	1126.86	0.14	0.92	1.75	0.0005	0.596	0.534	1053.11
China	Asia	2002	1132.56	0.14	0.96	1.78	0.0005	0.606	0.543	1148.51
China	Asia	2003	1140.49	0.14	0.99	1.75	0.0005	0.618	0.552	1288.64
China	Asia	2004	1155.23	0.14	1.09	1.73	0.0005	0.628	0.561	1508.67
China	Asia	2005	1146.38	0.05	1.18	1.69	0.0005	0.64	0.571	1753.42
China	Asia	2006	1128.19	0.06	1.34	1.88	0.0005	0.653	0.581	2099.23
China	Asia	2007	1132.03	0.08	1.43	2.37	0.0006	0.667	0.591	2693.97
China	Asia	2008	1165.07	0.08	1.55	2.64	0.0006	0.678	0.601	3468.3
China	Asia	2009	1169	0.1	1.59	3.19	0.0005	0.687	0.611	3832.24
China	Asia	2010	1182.11	0.17	1.67	3.91	0	0.699	0.621	4550.45
China	Asia	2011	1177.59	0.18	1.75	3.43	0	0.707	0.631	5614.35
China	Asia	2012	1174.85	0.2	1.82	3.5	0	0.716	0.638	6300.62
China	Asia	2013	1169.35	0.2	1.88	3.54	0	0.724	0.646	7020.34
China	Asia	2014	1170.09	0.18	1.86	3.61	0	0.731	0.654	7636.12
China	Asia	2015	1169.54	0.19	1.73	3.74	0	0.739	0.657	8016.43
China	Asia	2016	1175.52	0.2	1.68	3.75	0	0.746	0.659	8094.36
China	Asia	2017	1179.26	0.2	1.66	3.39	0	0.75	0.669	8816.99
China	Asia	2018	1190.81	0.19	1.66	2.92	0	0.755	0.679	9905.34
China	Asia	2019	1213.84	0.18	1.66	2.63	0	0.761	0.686	10143.8
Colombia	South America	2000	1348.85	0.024	2.8	1.65	0.039	0.666	0.522	2520.48
Colombia	South America	2001	1322.36	0.036	2.52	1.71	0.039	0.668	0.526	2439.68
Colombia	South America	2002	1436.05	0.036	2.65	1.6	0.037	0.671	0.529	2396.63
Colombia	South America	2003	1153.05	0.036	2.58	1.5	0.022	0.67	0.533	2281.4
Colombia	South America	2004	1101.89	0.036	2.58	1.5	0.014	0.684	0.536	2782.62
Colombia	South America	2005	1011.77	0.048	2.76	1.43	0.021	0.689	0.54	3414.47
Colombia	South America	2006	1010.52	0.048	2.95	1.41	0.02	0.698	0.546	3741.09
Colombia	South America	2007	973.373	0.048	3.1	1.37	0.02	0.711	0.552	4714.07
Colombia	South America	2008	971.956	0.048	2.99	1.29	0.017	0.718	0.559	5472.54
Colombia	South America	2009	991.101	0.048	2.88	1.29	0.017	0.72	0.567	5193.24
Colombia	South America	2010	969.652	0.05	2.87	1.28	0.02	0.729	0.574	6336.71
Colombia	South America	2011	939.087	0.05	2.97	1.26	0.02	0.734	0.582	7335.17
Colombia	South America	2012	928.677	0.05	3.07	1.23	0.02	0.739	0.589	8050.26
Colombia	South America	2013	918.701	0.05	3.05	1.19	0.02	0.742	0.596	8218.35
Colombia	South America	2014	894.335	0.05	3.06	1.09	0.02	0.753	0.603	8114.34
Colombia	South America	2015	903.836	0.05	3.2	0.9	0.02	0.756	0.609	6175.88
Colombia	South America	2016	918.975	0.06	3.22	1.16	0.02	0.76	0.616	5870.78
Colombia	South America	2017	928.936	0.06	3.05	1.08	0.02	0.763	0.622	6376.71
Colombia	South America	2018	936.195	0.06	3.09	1.04	0.02	0.764	0.628	6729.58
Colombia	South America	2019	948.635	0.06	3.09	0.92	0.02	0.767	0.633	6424.98
Comoros	African	2000	340.009	0.03	0.02	0.03	0	0.465	0.34	647.426
Comoros	African	2001	341.058	0.043	0.02	0.04	0	0.47	0.346	680.906
Comoros	African	2002	345.915	0.066	0.02	0.04	0	0.475	0.353	747.989
Comoros	African	2003	342.444	0.053	0.11	0.1	0	0.481	0.359	937.711
Comoros	African	2004	333.491	0.063	0.13	0.08	0	0.483	0.365	1061.08
Comoros	African	2005	348.504	0.027	0.15	0.06	0	0.489	0.371	1069.03
Comoros	African	2006	330.079	0.019	0.13	0.091	0	0.495	0.378	1114.95
Comoros	African	2007	359.558	0.031	0.049	0.072	0	0.501	0.384	1240.09
Comoros	African	2008	359.152	0.025	0.037	0.062	0	0.508	0.39	1393.22
Comoros	African	2009	357.872	0.039	0.042	0.098	0	0.514	0.396	1344.73
Comoros	African	2010	332.051	0.03	0.03	0.07	0	0.521	0.401	1316.49
Comoros	African	2011	354.927	0.04	0.02	0.05	0	0.533	0.407	1447.95
Comoros	African	2012	356.857	0.04	0.03	0.04	0	0.538	0.413	1403.36
Comoros	African	2013	369.187	0.06	0.06	0.11	0	0.542	0.419	1505.34
Comoros	African	2014	411.273	0.05	0.03	0.05	0	0.543	0.426	1513.83
Comoros	African	2015	419.525	0.03	0.04	0.07	0	0.545	0.432	1242.59
Comoros	African	2016	425.516	0.06	0.04	0.05	0	0.547	0.438	1273.05
Comoros	African	2017	429.792	0.07	0.04	0.07	0	0.55	0.444	1323.81
Comoros	African	2018	423.012	0.07	0.04	0.07	0	0.552	0.45	1428.29
Comoros	African	2019	425.173	0.07	0.04	0.07	0	0.554	0.455	1401.54
Congo	African	2000	1390.19	0.22	1.42	0.41	0	0.461	0.431	1032.14
Congo	African	2001	1296.02	0.21	1.4	0.44	0	0.468	0.437	869.101
Congo	African	2002	1227.5	0.16	1.66	0.5	0.0004	0.471	0.442	916.588
Congo	African	2003	1232.98	0.15	1.62	0.49	0.0003	0.471	0.447	1028.42
Congo	African	2004	1213.78	0.17	1.6	0.25	0.012	0.473	0.452	1326.6
Congo	African	2005	1193.63	0.18	1.71	0.38	0.004	0.469	0.458	1834.88
Congo	African	2006	1191.53	0.23	2.09	0.36	0.007	0.47	0.464	2153.49
Congo	African	2007	1219.87	0.18	2.43	0.29	0.013	0.486	0.469	2262.85
Congo	African	2008	1245.9	0.25	2.58	0.4	0.012	0.501	0.475	2892.42
Congo	African	2009	1269.9	0.23	2.85	0.36	0.017	0.514	0.482	2336.16
Congo	African	2010	1277.95	0.22	3.33	0.46	0.02	0.52	0.491	3073.56
Congo	African	2011	1268.24	0.15	3.55	0.47	0.02	0.522	0.5	3557.56
Congo	African	2012	1314.79	0.23	3.66	0.49	0.02	0.535	0.509	3923.09
Congo	African	2013	1340.89	0.18	3.74	0.5	0.02	0.545	0.519	3883.75
Congo	African	2014	1368.3	0.12	3.9	0.49	0.03	0.56	0.528	3776.49
Congo	African	2015	1379.22	0.13	3.87	0.45	0.02	0.58	0.538	2447.54
Congo	African	2016	1383.88	0.13	5.15	0.4	0.02	0.578	0.547	2050.99
Congo	African	2017	1397.05	0.07	5.32	0.4	0.01	0.574	0.556	2169.99
Congo	African	2018	1411.7	0.05	5.11	0.47	0.01	0.573	0.563	2606.62
Congo	African	2019	1427.17	0.1	5.11	0.52	0.01	0.574	0.568	2369.73
Congo(DemocraticRepublicofthe)	African	2000	737.914	0.002	0.29	0.008	0.25	0.349	0.246	405.216
Congo(DemocraticRepublicofthe)	African	2001	704.891	0.001	0.26	0.017	0.19	0.35	0.242	153.591
Congo(DemocraticRepublicofthe)	African	2002	675.078	0.002	0.27	0.013	0.24	0.358	0.239	175.01
Congo(DemocraticRepublicofthe)	African	2003	644.011	0.006	0.27	0.012	0.19	0.366	0.238	173.796
Congo(DemocraticRepublicofthe)	African	2004	607.063	0.008	0.32	0.01	0.003	0.374	0.239	194.04
Congo(DemocraticRepublicofthe)	African	2005	589.364	0.012	0.34	0.016	0.0002	0.381	0.242	218.386
Congo(DemocraticRepublicofthe)	African	2006	591.911	0.018	0.41	0.017	0.0001	0.389	0.244	255.433
Congo(DemocraticRepublicofthe)	African	2007	599.816	0.02	0.48	0.028	0.34	0.4	0.247	286.33
Congo(DemocraticRepublicofthe)	African	2008	617.022	0.024	0.53	0.075	0.49	0.412	0.251	327.564
Congo(DemocraticRepublicofthe)	African	2009	631.9	0.055	0.55	0.024	0.38	0.419	0.257	298.62
Congo(DemocraticRepublicofthe)	African	2010	643.42	0.01	0.6	0.02	0	0.435	0.266	334.022
Congo(DemocraticRepublicofthe)	African	2011	662.528	0.01	0.67	0.03	0	0.438	0.277	387.082
Congo(DemocraticRepublicofthe)	African	2012	686.914	0.01	0.69	0.03	0	0.442	0.289	424.6
Congo(DemocraticRepublicofthe)	African	2013	712.076	0.01	0.79	0.04	0	0.448	0.305	457.964
Congo(DemocraticRepublicofthe)	African	2014	742.041	0.01	0.75	0.04	0	0.46	0.321	486.787
Congo(DemocraticRepublicofthe)	African	2015	757.719	0.01	0.55	0.04	0	0.464	0.336	497.317
Congo(DemocraticRepublicofthe)	African	2016	772.643	0.01	0.57	0.03	0	0.471	0.35	471.319
Congo(DemocraticRepublicofthe)	African	2017	786.893	0.01	0.53	0.04	0	0.475	0.362	467.074
Congo(DemocraticRepublicofthe)	African	2018	803.14	0.01	0.5	0.03	0	0.478	0.374	560.807
Congo(DemocraticRepublicofthe)	African	2019	804.478	0.01	0.5	0.05	0	0.48	0.382	580.717
Costa Rica	North America	2000	910.093	0.11	2.25	1.87	0.001	0.721	0.592	3789.05
Costa Rica	North America	2001	896.436	0.11	2.24	1.9	0.001	0.725	0.598	3960.31
Costa Rica	North America	2002	889.478	0.12	2.23	1.81	0.001	0.728	0.603	4042.71
Costa Rica	North America	2003	890.243	0.13	2.25	1.67	0.001	0.731	0.607	4147.82
Costa Rica	North America	2004	896.773	0.13	2.24	1.7	0.001	0.735	0.611	4404.71
Costa Rica	North America	2005	846.001	0.15	2.3	1.63	0.039	0.738	0.615	4676.38
Costa Rica	North America	2006	900.613	0.17	2.35	1.64	0.038	0.745	0.619	5227.47
Costa Rica	North America	2007	848.079	0.19	2.44	1.58	0.041	0.753	0.623	6103.74
Costa Rica	North America	2008	873.165	0.2	2.5	1.55	0.04	0.761	0.627	6901.39
Costa Rica	North America	2009	865.06	0.18	2.47	1.45	0.036	0.762	0.632	6801.04
Costa Rica	North America	2010	937.156	0.32	2.09	1.29	0.03	0.765	0.637	8227.13
Costa Rica	North America	2011	908.439	0.15	2.2	0.47	0.39	0.778	0.642	9229.83
Costa Rica	North America	2012	912.727	0.14	2.16	0.47	0.4	0.783	0.647	10075
Costa Rica	North America	2013	927.49	0.14	2.14	0.34	0.4	0.788	0.652	10744.1
Costa Rica	North America	2014	943.058	0.15	2.19	0.37	0.41	0.796	0.657	10847.2
Costa Rica	North America	2015	995.255	0.15	2.26	0.35	0.42	0.797	0.662	11642.8
Costa Rica	North America	2016	1043.62	0.17	2.5	0.32	0.37	0.801	0.667	12011.2
Costa Rica	North America	2017	1048.82	0.16	2.36	0.31	0.38	0.804	0.672	12225.6
Costa Rica	North America	2018	1053.05	0.16	2.39	0.33	0.41	0.808	0.676	12485.4
Costa Rica	North America	2019	1067.22	0.15	2.17	0.36	0.39	0.81	0.68	12693.8
Côted'Ivoire	African	2000	1476.74	0.27	0.56	0.041	3.78	0.421	0.305	1007.47
Côted'Ivoire	African	2001	1455.04	0.31	0.53	0.04	3.79	0.424	0.31	997.479
Côted'Ivoire	African	2002	1426.6	0.35	0.51	0.044	3.65	0.426	0.314	1047.75
Côted'Ivoire	African	2003	1416.86	0.34	0.62	0.041	3.64	0.429	0.318	1207.51
Côted'Ivoire	African	2004	1395.89	0.19	0.62	0.018	0.022	0.433	0.322	1308.29
Côted'Ivoire	African	2005	1359.04	0.16	0.65	0.02	0.022	0.438	0.325	1309.59
Côted'Ivoire	African	2006	1320.92	0.16	0.61	0.023	0.022	0.443	0.329	1347.99
Côted'Ivoire	African	2007	1287.56	0.19	0.66	0.047	0.022	0.449	0.333	1500.17
Côted'Ivoire	African	2008	1246.04	0.26	0.64	0.056	0.022	0.455	0.337	1738.19
Côted'Ivoire	African	2009	1227.44	0.29	0.61	0.058	0.024	0.462	0.341	1689.34
Côted'Ivoire	African	2010	1217.8	0.31	0.68	0.1	0.03	0.468	0.346	1701.48
Côted'Ivoire	African	2011	1212.05	0.29	0.71	0.11	0.03	0.472	0.35	1744.94
Côted'Ivoire	African	2012	1209.2	0.28	0.77	0.11	0.04	0.482	0.355	1684.78
Côted'Ivoire	African	2013	1231.51	0.28	0.78	0.12	0.04	0.49	0.362	1935.95
Côted'Ivoire	African	2014	1241.99	0.28	0.91	0.11	0.05	0.492	0.369	1561.46
Côted'Ivoire	African	2015	1222.22	0.33	1.03	0.13	0.06	0.503	0.376	1972.55
Côted'Ivoire	African	2016	1196.45	0.37	0.94	0.13	0.06	0.513	0.384	2013.38
Côted'Ivoire	African	2017	1183.92	0.4	0.99	0.13	0.06	0.525	0.393	2111.03
Côted'Ivoire	African	2018	1187.87	0.37	1.13	0.16	0.07	0.534	0.401	2314.05
Côted'Ivoire	African	2019	1162.01	0.33	1.13	0.2	0.04	0.538	0.408	2276.33
Croatia	Europe	2000	2935.38	5.93	5.15	1.81	0.35	0.757	0.713	4841.61
Croatia	Europe	2001	2915.81	6.23	5.26	1.84	0.35	0.768	0.719	5362.02
Croatia	Europe	2002	2891.37	6.68	5.04	1.81	0.35	0.774	0.725	6232.66
Croatia	Europe	2003	2863.38	5.71	5.14	1.79	0.35	0.78	0.73	8059.42
Croatia	Europe	2004	2744.65	5.36	4.94	1.77	0.35	0.786	0.734	9661.17
Croatia	Europe	2005	2761.96	4.25	4.85	1.27	0.35	0.792	0.739	10527.9
Croatia	Europe	2006	2667.28	4.37	4.98	1.27	0.36	0.798	0.745	11695.9
Croatia	Europe	2007	2665.33	4.62	5.12	1.24	0.38	0.808	0.748	13937.4
Croatia	Europe	2008	2662.89	4.71	5.02	1.24	0.39	0.813	0.753	16296.8
Croatia	Europe	2009	2509.62	4.75	4.74	1.23	0.39	0.812	0.758	14540.6
Croatia	Europe	2010	2404.15	5.02	4.48	1.21	0.39	0.815	0.763	13949.3
Croatia	Europe	2011	2331.62	5.05	4.73	1.23	0.4	0.823	0.767	14609.5
Croatia	Europe	2012	2309.78	4.78	4.55	1.25	0.38	0.825	0.77	13258.4
Croatia	Europe	2013	2192.68	4.51	4.61	1.28	0.36	0.83	0.774	13674.4
Croatia	Europe	2014	2177.94	3.94	4.25	1.32	0.36	0.835	0.777	13599.4
Croatia	Europe	2015	2205.28	3.76	4.55	1.33	0.36	0.84	0.781	11781.7
Croatia	Europe	2016	2115.7	4.03	4.62	1.34	0.37	0.841	0.784	12361.5
Croatia	Europe	2017	2124.73	3.7	4.65	1.35	0.38	0.845	0.788	13451.6
Croatia	Europe	2018	2134.95	3.52	4.75	1.36	0.39	0.848	0.791	15014.1
Croatia	Europe	2019	2164.73	3.52	4.75	1.37	0.36	0.851	0.794	14944.4
Cuba	North America	2000	940.29	0.035	1.33	2.56	0.001	0.691	0.586	2747.1
Cuba	North America	2001	953.238	0.038	1.31	2.7	0.001	0.696	0.588	2837.74
Cuba	North America	2002	948.523	0.041	1.31	2.75	0.001	0.698	0.595	2999.24
Cuba	North America	2003	1000.39	0.043	1.51	2.84	0.001	0.708	0.602	3197.13
Cuba	North America	2004	975.175	0.046	1.52	2.8	0.001	0.722	0.605	3395.71
Cuba	North America	2005	1040.28	0.052	1.48	2.92	0.021	0.734	0.611	3786.66
Cuba	North America	2006	1017.98	0.053	1.56	2.52	0.025	0.756	0.618	4683.57
Cuba	North America	2007	1040.33	0.066	1.6	2.43	0.025	0.772	0.618	5208.72
Cuba	North America	2008	1062.21	0.064	1.65	2.52	0.021	0.783	0.616	5411.27
Cuba	North America	2009	1099.24	0.047	1.58	2.32	0.018	0.785	0.618	5529.67
Cuba	North America	2010	1126.06	0.2	1.62	2.44	0.02	0.781	0.62	5730.35
Cuba	North America	2011	1108.86	0.2	1.64	2.46	0.02	0.78	0.624	6139.72
Cuba	North America	2012	1228.27	0.22	1.66	2.43	0.02	0.769	0.631	6497.31
Cuba	North America	2013	1186.07	0.22	1.71	2.41	0.02	0.766	0.636	6837.71
Cuba	North America	2014	1269.82	0.23	1.75	2.54	0.02	0.767	0.64	7133.34
Cuba	North America	2015	1334.26	0.22	1.8	2.61	0.02	0.772	0.645	7694.01
Cuba	North America	2016	1396.29	0.23	1.73	2.61	0.02	0.773	0.653	8060.8
Cuba	North America	2017	1359.38	0.23	1.74	2.7	0.02	0.777	0.66	8541.21
Cuba	North America	2018	1416.1	0.23	1.77	2.76	0.01	0.781	0.665	8824.19
Cuba	North America	2019	1410.35	0.23	1.77	2.69	0.01	0.783	0.668	9125.88
Cyprus	Asia	2000	1090.39	2.52	3.69	3.35	0	0.804	0.758	14388.3
Cyprus	Asia	2001	1086.66	2.47	3.71	3.97	0	0.81	0.767	14821.4
Cyprus	Asia	2002	1093.25	2.7	3.5	5.47	0	0.819	0.774	16093.2
Cyprus	Asia	2003	1087.65	2.5	3.56	4.55	0	0.828	0.78	20252.2
Cyprus	Asia	2004	1102.65	2.64	3.6	6.79	0	0.831	0.786	23792.6
Cyprus	Asia	2005	1128.52	2.79	3.62	5	0	0.836	0.791	24959.3
Cyprus	Asia	2006	1096.21	2.92	3.58	4.97	0	0.842	0.797	26729.3
Cyprus	Asia	2007	1089.66	2.92	3.71	4.95	0	0.849	0.804	31244.9
Cyprus	Asia	2008	1055.88	2.97	3.9	5.17	0	0.858	0.81	35397.4
Cyprus	Asia	2009	1029.79	2.6	3.69	4.53	0	0.862	0.816	32109.2
Cyprus	Asia	2010	994.113	2.67	3.79	4.87	0	0.856	0.82	31023.6
Cyprus	Asia	2011	960.648	2.56	3.54	4.61	0	0.86	0.824	32396.4
Cyprus	Asia	2012	936.724	2.61	3.49	4.48	0	0.859	0.827	28912.2
Cyprus	Asia	2013	925.117	2.49	3.32	3.26	0	0.86	0.829	27729.2
Cyprus	Asia	2014	911.768	2.79	3.22	3.62	0	0.862	0.831	27163.3
Cyprus	Asia	2015	904.477	2.72	2.85	4.02	0	0.865	0.832	23408.3
Cyprus	Asia	2016	898.998	2.72	2.85	4.02	0	0.873	0.834	24605.9
Cyprus	Asia	2017	899.597	2.72	2.85	4.02	0	0.878	0.836	26444.1
Cyprus	Asia	2018	932.088	2.72	2.85	4.02	0	0.885	0.838	29089.5
Cyprus	Asia	2019	956.526	2.72	2.85	4.02	0	0.887	0.841	28288.5
Czech Republic	Europe	2000	2569.06	2.31	7.63	3.96	0	0.804	0.776	6029.04
Czech Republic	Europe	2001	2584.23	2.31	7.44	3.89	0	0.814	0.782	6637.04
Czech Republic	Europe	2002	2590.19	2.3	7.55	3.92	0	0.821	0.786	8060.87
Czech Republic	Europe	2003	2663.7	2.3	7.61	3.95	0	0.83	0.79	9818.57
Czech Republic	Europe	2004	2617.35	2.32	7.53	3.57	0	0.834	0.794	11749.9
Czech Republic	Europe	2005	2604.54	2.36	7.65	3.65	0	0.843	0.798	13430.7
Czech Republic	Europe	2006	2530.25	2.41	7.43	3.74	0	0.852	0.801	15261.8
Czech Republic	Europe	2007	2515.18	2.59	7.42	3.82	0	0.858	0.804	18466.5
Czech Republic	Europe	2008	2497.37	2.58	7.29	3.77	0	0.863	0.807	22804.6
Czech Republic	Europe	2009	2445.78	2.61	7.01	3.81	0	0.866	0.81	19861.7
Czech Republic	Europe	2010	2413.02	2.71	6.72	3.26	0	0.87	0.813	19960.1
Czech Republic	Europe	2011	2382.26	2.71	6.64	3.21	0	0.874	0.816	21871.3
Czech Republic	Europe	2012	2337.79	2.77	6.93	3.12	0	0.874	0.818	19870.8
Czech Republic	Europe	2013	2294.87	2.63	6.87	3.04	0	0.882	0.819	20133.2
Czech Republic	Europe	2014	2232.25	2.74	6.88	3.13	0	0.888	0.82	19890.9
Czech Republic	Europe	2015	2226.89	2.66	6.87	3.23	0	0.891	0.82	17829.7
Czech Republic	Europe	2016	2213.43	2.76	6.88	3.28	0	0.893	0.82	18575.2
Czech Republic	Europe	2017	2223.03	2.73	6.77	3.24	0	0.896	0.822	20636.2
Czech Republic	Europe	2018	2233.31	2.73	6.77	3.24	0	0.898	0.825	23419.7
Czech Republic	Europe	2019	2225.22	2.73	6.77	3.24	0	0.9	0.828	23660.1
Denmark	Europe	2000	2412.75	4.52	5.75	1.41	0	0.87	0.844	30743.5
Denmark	Europe	2001	2428.83	4.59	5.56	1.39	0	0.883	0.848	30751.7
Denmark	Europe	2002	2464.76	4.43	5.47	1.42	0	0.89	0.852	33228.7
Denmark	Europe	2003	2468.44	4.47	5.47	1.6	0	0.901	0.855	40458.8
Denmark	Europe	2004	2469.83	4.32	5.1	1.85	0	0.905	0.858	46511.6
Denmark	Europe	2005	2446.23	4.44	5.05	1.78	0	0.91	0.86	48799.8
Denmark	Europe	2006	2444.56	4.34	4.92	1.69	0.066	0.912	0.862	52027
Denmark	Europe	2007	2419.19	4.41	4.76	1.74	0.072	0.911	0.864	58487.1
Denmark	Europe	2008	2357	4.47	4.51	1.66	0.063	0.917	0.865	64322.1
Denmark	Europe	2009	2286.68	4.38	4.13	1.52	0.053	0.914	0.867	58163.3
Denmark	Europe	2010	2214.06	4.92	3.86	1.44	0.05	0.917	0.87	58041.4
Denmark	Europe	2011	2127.44	5.04	3.81	1.51	0.1	0.93	0.873	61753.6
Denmark	Europe	2012	2058.59	4.09	3.55	1.51	0.08	0.931	0.875	58507.5
Denmark	Europe	2013	1998.89	4.31	3.48	1.57	0.07	0.933	0.878	61191.2
Denmark	Europe	2014	1946.68	4.31	3.57	1.59	0.08	0.935	0.88	62549
Denmark	Europe	2015	1914.57	4.26	3.45	1.65	0.07	0.933	0.882	53254.9
Denmark	Europe	2016	1914.92	4.25	3.56	1.62	0.08	0.935	0.884	54664
Denmark	Europe	2017	1914.98	4.15	3.44	1.64	0.08	0.936	0.886	57610.1
Denmark	Europe	2018	1919.29	4.22	3.45	1.65	0	0.939	0.888	61591.9
Denmark	Europe	2019	1927.06	4.08	3.42	1.66	0	0.94	0.89	59775.7
Djibouti	African	2000	559.724	0.042	0.23	0.97	0.004	0.36	0.317	768.184
Djibouti	African	2001	549.327	0.042	0.23	1.05	0.004	0.369	0.322	780.904
Djibouti	African	2002	538.492	0.042	0.23	0.84	0.004	0.375	0.327	791.384
Djibouti	African	2003	514.534	0.042	0.23	0.24	0.004	0.385	0.333	818.869
Djibouti	African	2004	525.882	0.042	0.23	0.23	0.004	0.393	0.339	863.236
Djibouti	African	2005	506.425	0.045	0.23	0.94	0.0009	0.402	0.345	904.737
Djibouti	African	2006	504.002	0.026	0.23	0.75	0.028	0.413	0.353	967.68
Djibouti	African	2007	474.417	0.041	0.19	0.22	0.004	0.423	0.36	1052.72
Djibouti	African	2008	455.905	0.036	0.24	0.21	0.003	0.432	0.368	1223.85
Djibouti	African	2009	434.507	0.029	0.23	0.21	0.002	0.442	0.376	1267.32
Djibouti	African	2010	423.384	0.03	0.22	0.22	0	0.454	0.384	1343.28
Djibouti	African	2011	414.853	0.04	0.13	0.22	0	0.463	0.392	1451.55
Djibouti	African	2012	405.632	0.03	0.17	0.21	0	0.474	0.4	1559.24
Djibouti	African	2013	396.484	0.03	0.11	0.22	0	0.484	0.408	2312.72
Djibouti	African	2014	381.49	0.02	0.08	0.21	0	0.492	0.416	2464.29
Djibouti	African	2015	378.452	0.02	0.1	0.19	0	0.499	0.425	2658.95
Djibouti	African	2016	376.901	0.02	0.11	0.19	0	0.505	0.434	2802.17
Djibouti	African	2017	383.629	0.02	0.09	0.16	0	0.51	0.443	2914.36
Djibouti	African	2018	388.955	0.02	0.09	0.14	0	0.518	0.452	3141.86
Djibouti	African	2019	399.372	0.02	0.05	0.14	0	0.524	0.459	3414.92
Dominica	North America	2000	1474.14	0.18	1.55	6.94	0.07	0.703	0.643	4787.8
Dominica	North America	2001	1464.86	0.18	1.5	6.82	0.04	0.707	0.649	4883
Dominica	North America	2002	1486.38	0.39	1.59	6.64	0.06	0.707	0.655	4770.85
Dominica	North America	2003	1518.36	0.19	1.63	6.19	0.01	0.712	0.66	4897.31
Dominica	North America	2004	1531.13	0.27	1.6	7.03	0.02	0.714	0.666	5216.87
Dominica	North America	2005	1501.5	0.41	1.74	6.69	0.067	0.715	0.672	5160.89
Dominica	North America	2006	1513.22	0.18	1.76	7.09	0.031	0.721	0.677	5518.42
Dominica	North America	2007	1554.89	0.42	1.92	6.53	0.016	0.725	0.683	5951.86
Dominica	North America	2008	1553.42	0.18	1.9	7.38	0.026	0.73	0.689	6468.94
Dominica	North America	2009	1573.15	0.24	1.99	6.35	0.046	0.731	0.695	6903.15
Dominica	North America	2010	1609.08	0.39	2.08	7.32	0	0.74	0.7	6967.36
Dominica	North America	2011	1617.44	0.28	2.13	7.24	0	0.741	0.705	7065.46
Dominica	North America	2012	1633.97	0.27	2.18	7.16	0	0.739	0.709	6849.46
Dominica	North America	2013	1652.49	0.41	2.2	7.09	0	0.739	0.713	7016.38
Dominica	North America	2014	1664.41	0.24	2.22	4.57	0	0.741	0.717	7317.49
Dominica	North America	2015	1736.4	0.29	2.22	4.65	0	0.739	0.721	7597.29
Dominica	North America	2016	1670.69	0.29	2.27	4.45	0	0.74	0.724	8080.97
Dominica	North America	2017	1783.27	0.29	2.07	4.39	0	0.736	0.727	7274.52
Dominica	North America	2018	1689.54	0.29	1.64	4.39	0	0.738	0.728	7687.46
Dominica	North America	2019	1698.29	0.29	1.64	4.39	0	0.742	0.729	8516.28
Dominican Republic	North America	2000	1166.67	0.26	2.66	3.78	0.004	0.659	0.471	2869.18
Dominican Republic	North America	2001	1153.2	0.29	2.41	3.65	0.004	0.663	0.478	2977.43
Dominican Republic	North America	2002	1164.69	0.28	2.72	3.64	0.003	0.668	0.485	3110.33
Dominican Republic	North America	2003	1195.06	0.28	2.65	3.59	0.003	0.669	0.492	2418.35
Dominican Republic	North America	2004	1250.27	0.26	2.06	2.98	0.003	0.672	0.499	2487.33
Dominican Republic	North America	2005	1237.97	0.25	2.6	2.85	0.055	0.681	0.508	3932.78
Dominican Republic	North America	2006	1236.69	0.23	2.84	2.7	0.056	0.688	0.516	4109.03
Dominican Republic	North America	2007	1228.03	0.21	2.65	3	0.054	0.694	0.524	4707.8
Dominican Republic	North America	2008	1206.3	0.21	2.73	2.91	0.06	0.698	0.532	5087.98
Dominican Republic	North America	2009	1193.36	0.19	2.69	2.68	0.069	0.7	0.538	5039.4
Dominican Republic	North America	2010	1183.64	0.15	2.68	2.64	0.07	0.706	0.544	5555.39
Dominican Republic	North America	2011	1193.22	0.17	2.71	2.53	0.07	0.71	0.549	5913.43
Dominican Republic	North America	2012	1248.86	0.16	2.77	2.5	0.06	0.714	0.554	6110.37
Dominican Republic	North America	2013	1315.53	0.1	2.79	2.45	0.06	0.718	0.559	6238.13
Dominican Republic	North America	2014	1365.36	0.02	2.8	2.35	0.06	0.73	0.563	6608.83
Dominican Republic	North America	2015	1407.93	0.11	2.85	2.35	0.07	0.738	0.569	6921.52
Dominican Republic	North America	2016	1435.51	0.21	2.9	2.3	0.06	0.743	0.574	7280.88
Dominican Republic	North America	2017	1430.81	0.19	3	2.26	0.06	0.746	0.58	7609.35
Dominican Republic	North America	2018	1426.9	0.17	3.15	2.2	0.06	0.751	0.587	8050.64
Dominican Republic	North America	2019	1429.03	0.17	3.15	2.18	0.06	0.756	0.592	8282.12
Ecuador	South America	2000	992.041	0.071	1.34	2.59	0.0009	0.675	0.539	1445.28
Ecuador	South America	2001	1010.85	0.12	1.5	2.57		0.68	0.544	1894.62
Ecuador	South America	2002	1082.14	0.15	1.64	2.19	0.0009	0.684	0.549	2172.1
Ecuador	South America	2003	1125.39	0.4	1.76	1.89	0.0009	0.687	0.554	2425.85
Ecuador	South America	2004	1169.82	0.49	1.82	1.77	0.0009	0.693	0.559	2691.28
Ecuador	South America	2005	1220.1	0.39	1.92	1.58	0.014	0.698	0.565	3002.14
Ecuador	South America	2006	1222.44	0.4	2.1	1.37	0.012	0.701	0.57	3328.88
Ecuador	South America	2007	1226.28	0.41	2.17	1.4	0.012	0.71	0.575	3567.84
Ecuador	South America	2008	1233.28	0.39	2.4	1.32	0.009	0.717	0.581	4249.02
Ecuador	South America	2009	1214.18	0.37	2.62	1.19	0.012	0.719	0.586	4231.62
Ecuador	South America	2010	1191.15	0.07	2.67	1.21	0.02	0.726	0.591	4633.59
Ecuador	South America	2011	1143.45	0.05	2.78	1.15	0.01	0.732	0.597	5200.56
Ecuador	South America	2012	1094.2	0.07	2.88	0.96	0.02	0.751	0.603	5682.05
Ecuador	South America	2013	1041.33	0.05	2.96	0.75	0.02	0.754	0.609	6056.33
Ecuador	South America	2014	1003.41	0.08	2.99	0.72	0.02	0.756	0.615	6377.09
Ecuador	South America	2015	977.854	0.06	2.99	0.62	0.02	0.764	0.621	6124.49
Ecuador	South America	2016	970.866	0.06	2.51	0.55	0.02	0.758	0.626	6060.09
Ecuador	South America	2017	956.985	0.07	2.28	0.52	0.02	0.76	0.632	6213.5
Ecuador	South America	2018	960.203	0.08	2.32	0.59	0.03	0.762	0.636	6295.94
Ecuador	South America	2019	967.327	0.09	2.32	0.61	0.03	0.759	0.64	6222.52
Egypt	African	2000	158.239	0.012	0.059	0.068	0	0.613	0.504	1450.48
Egypt	African	2001	164.041	0.012	0.062	0.057	0	0.618	0.512	1378.2
Egypt	African	2002	170.267	0.012	0.067	0.06	0	0.622	0.52	1191.1
Egypt	African	2003	176.989	0.012	0.071	0.057	0	0.625	0.527	1102.47
Egypt	African	2004	181.728	0.012	0.075	0.052	0	0.631	0.535	1062.16
Egypt	African	2005	183.913	0.012	0.085	0.05	0.003	0.637	0.542	1186.39
Egypt	African	2006	187.497	0.012	0.1	0.049	0.002	0.645	0.549	1397.44
Egypt	African	2007	188.354	0.024	0.11	0.055	0.002	0.653	0.557	1667.32
Egypt	African	2008	192.323	0.036	0.11	0.059	0.003	0.66	0.565	2044.53
Egypt	African	2009	198.968	0.024	0.11	0.053	0.002	0.662	0.573	2331.27
Egypt	African	2010	201.12	0.02	0.11	0.07	0	0.668	0.582	2645.97
Egypt	African	2011	204.29	0.01	0.11	0.06	0	0.671	0.591	2791.81
Egypt	African	2012	206.125	0.01	0.11	0.07	0	0.677	0.6	3229.69
Egypt	African	2013	204.56	0.01	0.11	0.06	0	0.683	0.609	3262.66
Egypt	African	2014	205.789	0.01	0.11	0.07	0	0.685	0.617	3379.56
Egypt	African	2015	208.935	0.01	0.11	0.06	0	0.691	0.626	3562.93
Egypt	African	2016	211.967	0.01	0.09	0.04	0	0.696	0.635	3519.87
Egypt	African	2017	214.505	0.01	0.08	0.04	0	0.698	0.643	2444.29
Egypt	African	2018	218.506	0.01	0.09	0.04	0	0.701	0.651	2537.13
Egypt	African	2019	223.272	0.01	0.09	0.04	0	0.707	0.658	3019.09
El Salvador	North America	2000	1929.19	0.026	0.99	1.64	0.002	0.615	0.46	2001.54
El Salvador	North America	2001	1871.22	0.027	1.01	1.73	0.002	0.62	0.469	2072.3
El Salvador	North America	2002	1746.89	0.029	1.03	1.79	0.002	0.627	0.478	2124.1
El Salvador	North America	2003	1783.91	0.029	1.02	1.87	0.002	0.633	0.486	2209.5
El Salvador	North America	2004	1837.45	0.031	1.03	1.72	0.003	0.639	0.493	2278.43
El Salvador	North America	2005	1858.27	0.033	0.91	1.73	0.005	0.646	0.499	2428.57
El Salvador	North America	2006	1870.28	0.035	0.97	1.66	0.005	0.653	0.505	2631.82
El Salvador	North America	2007	1815.45	0.038	1	1.69	0.006	0.652	0.511	2786.16
El Salvador	North America	2008	1747.6	0.038	0.95	1.59	0.006	0.655	0.517	2933.39
El Salvador	North America	2009	1782.39	0.039	0.91	1.52	0.005	0.656	0.521	2858.48
El Salvador	North America	2010	1673.47	0.06	0.92	1.32	0	0.668	0.526	2983.23
El Salvador	North America	2011	1703.58	0.06	0.93	1.32	0.01	0.664	0.531	3266.01
El Salvador	North America	2012	1914.31	0.06	1	1.35	0.01	0.669	0.536	3428.41
El Salvador	North America	2013	1937.21	0.05	1.04	1.25	0.01	0.67	0.542	3509.53
El Salvador	North America	2014	2100.95	0.05	1.07	1.32	0.01	0.668	0.547	3589.04
El Salvador	North America	2015	2173.22	0.05	1.16	1.32	0.01	0.668	0.552	3705.58
El Salvador	North America	2016	1845.24	0.05	1.26	1.32	0.01	0.671	0.558	3806
El Salvador	North America	2017	1850.92	0.05	1.38	1.37	0.01	0.671	0.563	3910.25
El Salvador	North America	2018	1870.14	0.05	1.5	1.38	0.01	0.67	0.568	4052.62
El Salvador	North America	2019	1881.48	0.06	1.5	1.37	0	0.673	0.573	4167.73
EquatorialGuinea	African	2000	1102.68	3.82	0.56	2.18	0.14	0.525	0.364	1725.56
EquatorialGuinea	African	2001	1023.94	3.82	0.66	2.18	0.14	0.534	0.391	2313.17
EquatorialGuinea	African	2002	948.211	3.82	0.99	2.18	0.14	0.546	0.415	2744.19
EquatorialGuinea	African	2003	930.679	3.82	1.73	2.18	0.14	0.547	0.438	3618.54
EquatorialGuinea	African	2004	916.269	3.82	1.98	2.18	0.14	0.554	0.46	6152.13
EquatorialGuinea	African	2005	935.267	2.86	2.46	2.39	0.12	0.565	0.482	10963.4
EquatorialGuinea	African	2006	891.419	3.09	2.63	2.85	0.13	0.576	0.502	12857.4
EquatorialGuinea	African	2007	880.382	2.73	2.45	3.07	0.054	0.582	0.522	15908.4
EquatorialGuinea	African	2008	877.775	3.09	3.01	1.57	0.048	0.583	0.543	22942.6
EquatorialGuinea	African	2009	872.479	2.65	3.05	1.45	0.05	0.585	0.561	16668.1
EquatorialGuinea	African	2010	866.989	2.63	4.56	1.73	0.04	0.576	0.578	17288.8
EquatorialGuinea	African	2011	885.413	2.41	5.35	1.57	0.05	0.58	0.594	21641.7
EquatorialGuinea	African	2012	884.703	2.48	5.71	1.53	0.06	0.584	0.611	21711.2
EquatorialGuinea	African	2013	874.958	1.08	6.25	1.56	0.06	0.585	0.626	20390.7
EquatorialGuinea	African	2014	879.543	1.33	5.97	1.28	0.07	0.586	0.64	19394.1
EquatorialGuinea	African	2015	893.609	1.18	5.75	1.12	0.07	0.589	0.652	11283.4
EquatorialGuinea	African	2016	919.623	1.12	4.93	1.19	0.06	0.588	0.663	9250.32
EquatorialGuinea	African	2017	927.448	1.16	3.49	1.28	0.06	0.584	0.673	9667.86
EquatorialGuinea	African	2018	941.147	0.94	3.83	1.2	0.06	0.582	0.681	10005.6
EquatorialGuinea	African	2019	948.298	1.24	3.83	0.99	0.05	0.592	0.685	8419.93
Eritrea	African	2000	1375.47	0	0.53	0.01	0.34		0.283	308.134
Eritrea	African	2001	1316.75	0	0.51	0.03	0.13		0.289	316.824
Eritrea	African	2002	1309.09	0	0.49	0.02	0.38		0.296	293.956
Eritrea	African	2003	1257.92	0	0.46	0.02	0.14		0.302	334.586
Eritrea	African	2004	1220.28	0	0.61	0.02	0.09		0.307	407.769
Eritrea	African	2005	1180.58	0	0.72	0.016	0.44	0.427	0.312	388.596
Eritrea	African	2006	1145.96	0	0.6	0.002	0.69	0.428	0.317	415.036
Eritrea	African	2007	1110.11	0	0.46	0.004	1.29	0.43	0.322	439.832
Eritrea	African	2008	1085.99	0	0.41	0.003	0.25	0.426	0.326	450.632
Eritrea	African	2009	1059.41	0	0.51	0.0005	0.34	0.436	0.33	595.11
Eritrea	African	2010	1032.1	0	0.68	0	0.45	0.436	0.334	501.355
Eritrea	African	2011	1009.1	0	0.68	0	0.51	0.436	0.34	642.508
Eritrea	African	2012	995.173	0	0.52	0	0.51	0.441	0.346
Eritrea	African	2013	980.872	0	0.52	0	0.51	0.446	0.353
Eritrea	African	2014	964.394	0	0.52	0	0.51	0.457	0.36
Eritrea	African	2015	955.38	0	0.52	0	0.51	0.454	0.367
Eritrea	African	2016	946.127	0	0.46	0	0.51	0.456	0.375
Eritrea	African	2017	944.1	0	0.45	0	0.51	0.454	0.382
Eritrea	African	2018	944.424	0	0.42	0	0.51	0.456	0.39
Eritrea	African	2019	950.912	0	0.42	0	0.51	0.459	0.396
Estonia	Europe	2000	3852.07	1.05	4.19	3.22	0.57	0.787	0.733	4070.61
Estonia	Europe	2001	4171.69	0.98	4.62	3.92	0.58	0.797	0.741	4505.86
Estonia	Europe	2002	4122.29	0.8	4.99	5.05	1.32	0.805	0.748	5341.63
Estonia	Europe	2003	4091.19	0.82	4.75	4.81	1.26	0.813	0.753	7203.52
Estonia	Europe	2004	4142.91	1.47	6.04	6.13	1.88	0.821	0.759	8914.1
Estonia	Europe	2005	4124.03	1.5	6.48	6.62	1.98	0.832	0.765	10412.6
Estonia	Europe	2006	4157.97	1.44	6.5	7.87	2.06	0.839	0.771	12639.4
Estonia	Europe	2007	4268.12	1.26	5.85	8.36	2	0.846	0.777	16744.6
Estonia	Europe	2008	3989.5	1.52	5.37	7.69	2.04	0.848	0.785	18205
Estonia	Europe	2009	3869.16	1.38	5.07	6.52	1.68	0.846	0.792	14711.7
Estonia	Europe	2010	3615.83	1.65	5.87	5.64	1.81	0.852	0.798	14663
Estonia	Europe	2011	3643.96	1.85	5.98	6.55	1.89	0.86	0.804	17464.9
Estonia	Europe	2012	3616.94	2.01	6.19	6.75	2.01	0.865	0.809	17404.2
Estonia	Europe	2013	3324.26	2.18	6.38	7.09	2.1	0.869	0.813	19050.6
Estonia	Europe	2014	3394.84	2.18	6.14	6.77	2.2	0.871	0.817	20234.1
Estonia	Europe	2015	3206.42	2.25	6	6.47	2	0.877	0.821	17395
Estonia	Europe	2016	3185.42	2.35	5.69	5.97	1.6	0.881	0.825	18282.9
Estonia	Europe	2017	3144.52	2.17	4.93	4.64	1.34	0.885	0.829	20387.3
Estonia	Europe	2018	3114.71	1.9	3.61	4.32	0.98	0.889	0.833	23052.3
Estonia	Europe	2019	3085.09	1.92	4	4.6	1.13	0.892	0.835	23397.1
Eswatini(Kingdomof)	African	2000	2538.57	0.26	1.78	0.08	4.68	0.465	0.468	1728.71
Eswatini(Kingdomof)	African	2001	2740.14	0.26	1.55	0.46	4.43	0.454	0.474	1521.77
Eswatini(Kingdomof)	African	2002	2890.97	0.16	1.57	0.03	3.74	0.442	0.479	1405.45
Eswatini(Kingdomof)	African	2003	3034.95	0.048	1.64	0.42	3.52	0.437	0.484	2148.63
Eswatini(Kingdomof)	African	2004	3130.98	0.023	1.63	0.89	3.22	0.445	0.49	2699.13
Eswatini(Kingdomof)	African	2005	3132.69	0.017	1.7	0.15	3.19	0.456	0.495	3083.84
Eswatini(Kingdomof)	African	2006	3069.24	0.012	1.62	0.5	4.14	0.469	0.501	3176.69
Eswatini(Kingdomof)	African	2007	3037.97	0.043	1.55	0.41	4.34	0.478	0.507	3327.45
Eswatini(Kingdomof)	African	2008	3022.38	0.024	1.45	0.023	4.15	0.487	0.513	3137.39
Eswatini(Kingdomof)	African	2009	2985.43	0.036	1.52	0.035	4.05	0.498	0.519	3385.86
Eswatini(Kingdomof)	African	2010	2894.78	0.05	1.91	0.03	4.5	0.51	0.526	4168.49
Eswatini(Kingdomof)	African	2011	2795.34	0.06	1.91	0.15	4.77	0.524	0.532	4496.61
Eswatini(Kingdomof)	African	2012	2732.56	0.06	1.82	0	4.61	0.539	0.538	4527.57
Eswatini(Kingdomof)	African	2013	2651.82	0.06	2.13	0	5.17	0.554	0.545	4230.17
Eswatini(Kingdomof)	African	2014	2567.32	0.06	2.05	0	5.17	0.568	0.551	4039.16
Eswatini(Kingdomof)	African	2015	2503.04	0.06	2.14	0.12	5.17	0.581	0.557	3680.35
Eswatini(Kingdomof)	African	2016	2447.45	0.06	2.41	0	5.17	0.588	0.563	3425.53
Eswatini(Kingdomof)	African	2017	2406.92	0.06	2.42	0	5.17	0.597	0.569	3914.42
Eswatini(Kingdomof)	African	2018	2384.58	0.06	2.45	0	5.17	0.605	0.574	4105.89
Eswatini(Kingdomof)	African	2019	2387	0.06	2.45	0	5.17	0.611	0.577	3915.64
Ethiopia	African	2000	1048.01	0.0006	0.18	0.005	0.0001	0.292	0.171	124.461
Ethiopia	African	2001	1005.14	0.0006	0.2	0.005	0.0001	0.306	0.176	120.766
Ethiopia	African	2002	963.554	0.0006	0.16	0.005	0.0001	0.315	0.18	111.927
Ethiopia	African	2003	931.896	0.0006	0.14	0.005	0.0001	0.319	0.183	119.49
Ethiopia	African	2004	901.547	0.0006	0.2	0.005	0.0001	0.334	0.189	136.466
Ethiopia	African	2005	868.962	0.0008	0.21	0.007	0.0001	0.355	0.195	162.433
Ethiopia	African	2006	851.503	0.001	0.28	0.006	0.0001	0.371	0.203	194.687
Ethiopia	African	2007	845.409	0.001	0.29	0.014	0.0001	0.386	0.213	244.286
Ethiopia	African	2008	848.917	0.019	0.29	0.009	0.0002	0.403	0.223	326.437
Ethiopia	African	2009	849.697	0.019	0.28	0.012	0.0002	0.411	0.233	380.569
Ethiopia	African	2010	845.247	0	0.28	0.1	0.01	0.421	0.244	341.554
Ethiopia	African	2011	838.223	0	0.32	0.11	0.01	0.432	0.256	354.48
Ethiopia	African	2012	833.534	0	0.41	0.11	0.01	0.438	0.268	467.078
Ethiopia	African	2013	831.531	0	0.43	0.12	0.01	0.447	0.279	499.532
Ethiopia	African	2014	836.147	0.01	0.5	0.13	0.02	0.455	0.291	566.926
Ethiopia	African	2015	838.98	0.01	0.59	0.15	0.02	0.462	0.302	640.542
Ethiopia	African	2016	845.911	0	0.77	0.15	0.02	0.467	0.313	717.125
Ethiopia	African	2017	851.723	0	0.84	0.16	0.02	0.474	0.324	768.523
Ethiopia	African	2018	856.252	0	0.92	0.17	0.03	0.478	0.334	771.525
Ethiopia	African	2019	859.979	0	0.92	0.2	0.03	0.485	0.343	855.761
Fiji	Oceania	2000	437.988	0.11	1.76	0.58	0.005	0.695	0.582	2069.32
Fiji	Oceania	2001	430.535	0.11	1.66	0.58	0.005	0.698	0.587	2030.25
Fiji	Oceania	2002	417.506	0.016	1.67	0.58	0.005	0.7	0.592	2248.71
Fiji	Oceania	2003	424.763	0.014	1.46	0.58	0.005	0.702	0.596	2818.91
Fiji	Oceania	2004	419.056	0.017	1.44	0.58	0.005	0.709	0.601	3311.16
Fiji	Oceania	2005	428.48	0.019	1.42	0.58	0.005	0.705	0.605	3627.63
Fiji	Oceania	2006	437.941	0.019	1.38	0.67	0.002	0.708	0.609	3715.93
Fiji	Oceania	2007	441.103	0.018	1.37	0.72	0.0003	0.711	0.612	4040.15
Fiji	Oceania	2008	448.248	0.02	1.36	0.58	0.002	0.712	0.616	4167.69
Fiji	Oceania	2009	443.068	0.016	1.35	0.95	0.002	0.715	0.619	3362.82
Fiji	Oceania	2010	456.18	0.18	1.35	0.88	0	0.715	0.622	3652.54
Fiji	Oceania	2011	470.009	0.18	1.5	0.62	0	0.719	0.626	4371.45
Fiji	Oceania	2012	485.991	0.19	1.59	0.65	0	0.722	0.63	4591.58
Fiji	Oceania	2013	494.086	0.2	1.68	0.65	0	0.728	0.635	4840.73
Fiji	Oceania	2014	500.06	0.21	1.71	0.74	0	0.733	0.639	5605.61
Fiji	Oceania	2015	507.426	0.25	1.61	0.77	0	0.737	0.644	5390.71
Fiji	Oceania	2016	523.931	0.26	1.61	0.77	0	0.738	0.649	5651.27
Fiji	Oceania	2017	522.985	0.25	1.6	0.79	0	0.74	0.654	6101.02
Fiji	Oceania	2018	531.016	0.27	1.64	0.79	0	0.742	0.659	6317.41
Fiji	Oceania	2019	537.247	0.29	1.64	0.79	0	0.743	0.664	6175.89
Finland	Europe	2000	2167.8	1.07	4.27	2.33	1.21	0.864	0.792	24285.5
Finland	Europe	2001	2192.12	1.19	4.37	2.32	1.06	0.871	0.797	24946.2
Finland	Europe	2002	2217.4	1.31	4.43	2.37	1.14	0.874	0.802	26869.7
Finland	Europe	2003	2281.76	1.43	4.37	2.38	1.13	0.877	0.805	32855.1
Finland	Europe	2004	2376.17	1.42	4.57	2.79	1.11	0.904	0.808	37702.8
Finland	Europe	2005	2418.57	1.47	4.59	2.82	1.08	0.908	0.812	39040.3
Finland	Europe	2006	2421.49	1.55	4.57	2.86	1.17	0.912	0.815	41188.1
Finland	Europe	2007	2439.68	1.82	4.7	1.87	2.06	0.915	0.818	48414.8
Finland	Europe	2008	2411.9	1.85	4.62	1.75	2.04	0.917	0.821	53554
Finland	Europe	2009	2372.92	1.85	4.54	1.62	1.95	0.912	0.824	47294
Finland	Europe	2010	2313.2	1.86	4.47	1.5	1.89	0.916	0.828	46460
Finland	Europe	2011	2234.73	1.89	4.61	1.44	1.87	0.92	0.831	51082
Finland	Europe	2012	2163.97	1.89	4.27	1.38	1.74	0.921	0.834	47710.8
Finland	Europe	2013	2086.1	1.84	4.28	1.3	1.65	0.928	0.837	49878
Finland	Europe	2014	1994.14	1.8	4.17	1.24	1.54	0.928	0.84	50260.3
Finland	Europe	2015	1913.48	1.75	4.13	1.18	1.45	0.93	0.844	42784.7
Finland	Europe	2016	1873.46	1.74	4.11	1.15	1.43	0.932	0.848	43784.3
Finland	Europe	2017	1861.83	1.75	4.04	1.14	1.44	0.935	0.851	46297.5
Finland	Europe	2018	1845.1	1.72	3.97	1.1	1.58	0.937	0.853	49964.5
Finland	Europe	2019	1839.99	1.59	3.76	1.96	0.91	0.938	0.856	48678.3
France	Europe	2000	2397.26	2.31	8.54	2.66	0.41	0.849	0.777	22364
France	Europe	2001	2374.08	2.36	8.62	2.76	0.41	0.851	0.781	22433.6
France	Europe	2002	2345.95	2.25	8.52	2.74	0.41	0.852	0.785	24177.3
France	Europe	2003	2311.31	2.29	8.17	2.65	0.34	0.855	0.787	29568.4
France	Europe	2004	2222.54	2.24	7.94	2.67	0.29	0.858	0.79	33741.3
France	Europe	2005	2192.56	2.31	7.65	2.62	0.3	0.867	0.793	34760.2
France	Europe	2006	2147.21	2.4	7.75	2.7	0.2	0.871	0.796	36443.6
France	Europe	2007	2105	2.33	7.6	2.72	0.3	0.874	0.799	41508.4
France	Europe	2008	2076.8	2.18	7.33	2.72	0.3	0.875	0.801	45334.1
France	Europe	2009	2055.14	2.25	7.41	2.7	0.3	0.876	0.803	41575.4
France	Europe	2010	2022.17	2.18	7.27	2.65	0.2	0.879	0.806	40638.3
France	Europe	2011	1981.14	2.1	7.41	2.64	0.2	0.882	0.809	43790.7
France	Europe	2012	1936.03	2.15	7.33	2.54	0.2	0.885	0.812	40874.7
France	Europe	2013	1889.93	1.8	7.13	2.5	0.3	0.889	0.815	42592.9
France	Europe	2014	1843.21	2.26	7.04	2.47	0.3	0.893	0.819	43011.3
France	Europe	2015	1844.32	2.16	7.09	2.42	0.2	0.895	0.822	36638.2
France	Europe	2016	1805.85	2.21	6.9	2.43	0.2	0.894	0.826	37037.4
France	Europe	2017	1814.15	2.3	6.79	2.41	0.19	0.897	0.829	38685.3
France	Europe	2018	1816.95	2.43	6.29	2.35	0.17	0.898	0.832	41572.5
France	Europe	2019	1843.49	2.52	6.44	2.3	0.18	0.901	0.834	40578.6
Gabon	African	2000	2426.98	1.55	5.87	1.47	0	0.621	0.493	4135.99
Gabon	African	2001	2413.49	1.55	6.03	1.69	0	0.624	0.502	3993.03
Gabon	African	2002	2353.08	1.27	5.32	1.7	0	0.626	0.51	4141.43
Gabon	African	2003	2338.68	0.84	4.8	0.77	0	0.627	0.519	4933.46
Gabon	African	2004	2280.95	0.99	4.78	2.19	0.055	0.626	0.528	5739.61
Gabon	African	2005	2210.47	0.84	5.2	1.47	0.043	0.632	0.537	6891.36
Gabon	African	2006	2182.02	0.96	5.36	1.41	0.045	0.632	0.546	7221.37
Gabon	African	2007	2176.96	1.14	5.56	1.91	0.043	0.637	0.554	8458.31
Gabon	African	2008	2174.95	0.92	5.91	1.45	0.04	0.639	0.563	10254.2
Gabon	African	2009	2121.51	0.92	5.69	1.47	0.046	0.646	0.57	7721.02
Gabon	African	2010	2042.5	1.15	5.6	1.55	0.05	0.652	0.579	8849.32
Gabon	African	2011	2010.94	1.11	5.35	1.48	0.07	0.657	0.587	10809.7
Gabon	African	2012	1973.05	0.88	5.29	1.2	0.09	0.666	0.596	9813.51
Gabon	African	2013	1947.79	0.74	5.56	1.16	0.11	0.673	0.605	9683.58
Gabon	African	2014	1931.09	0.68	6.41	1.03	0.09	0.682	0.614	9663.42
Gabon	African	2015	1929.18	0.68	6.37	0.93	0.08	0.685	0.623	7384.7
Gabon	African	2016	1932.02	0.69	5.86	0.79	0.07	0.69	0.632	6984.42
Gabon	African	2017	1928.15	0.65	5.63	0.7	0.05	0.694	0.641	7230.43
Gabon	African	2018	1920.22	0.64	5.31	0.67	0.05	0.697	0.649	7959.01
Gabon	African	2019	1921.76	0.62	5.31	0.5	0.04	0.703	0.656	7767
Gambia	African	2000	787.176	0.02	0.2	0	2.93	0.403	0.268	594.149
Gambia	African	2001	795.199	0.02	0.19	0	3.07	0.411	0.274	505.422
Gambia	African	2002	820.588	0.049	0.2	0	3.12	0.415	0.28	411.772
Gambia	African	2003	867.813	0.04	0.23	0	3.37	0.422	0.286	335.906
Gambia	African	2004	943.858	0.047	0.25	0	3.26	0.431	0.293	642.756
Gambia	African	2005	962.052	0.049	0.23	0	3.03	0.435	0.3	665.72
Gambia	African	2006	942.551	0.034	0.24	0.04	2.94	0.44	0.306	662.363
Gambia	African	2007	940.615	0.052	0.24	0.055	2.85	0.446	0.313	780.381
Gambia	African	2008	893.087	0.036	0.18	0.005	2.76	0.453	0.319	924.51
Gambia	African	2009	895.685	0.027	0.17	0.008	2.84	0.456	0.327	833.281
Gambia	African	2010	868.379	0.02	0.15	0.01	2.64	0.459	0.334	860.636
Gambia	African	2011	788.185	0.02	0.16	0.01	2.51	0.455	0.341	762.763
Gambia	African	2012	781.927	0.01	0.2	0	2.53	0.461	0.348	742.778
Gambia	African	2013	791.654	0.01	0.21	0	2.44	0.467	0.356	700.516
Gambia	African	2014	843.306	0	0.23	0.01	2.44	0.468	0.363	607.43
Gambia	African	2015	805.635	0	0.23	0.01	2.44	0.471	0.37	660.724
Gambia	African	2016	839.837	0	0.13	0.01	2.44	0.475	0.378	690.78
Gambia	African	2017	869.916	0	0.14	0.02	2.44	0.48	0.385	679.755
Gambia	African	2018	852.868	0	0.21	0.02	2.44	0.487	0.393	732.721
Gambia	African	2019	847.905	0	0.21	0.02	2.44	0.496	0.399	772.046
Georgia	Asia	2000	1328.13	1.56	0.41	1.32	0.001	0.69	0.772	749.909
Georgia	Asia	2001	1365.67	1.24	0.46	1.08	0.001	0.694	0.777	801.99
Georgia	Asia	2002	1470.68	1.12	0.51	1.11	0.001	0.699	0.78	853.516
Georgia	Asia	2003	1530.05	1.02	0.56	1.21	0.001	0.708	0.783	1010.01
Georgia	Asia	2004	1654.24	1.03	0.6	1.26	0.001	0.715	0.785	1305.05
Georgia	Asia	2005	1716.25	1.64	0.79	1.93	0.001	0.725	0.785	1642.76
Georgia	Asia	2006	1793.58	2.86	0.88	1.96	0.002	0.731	0.784	1996.06
Georgia	Asia	2007	1858.93	3.7	1.09	2.09	0.003	0.743	0.789	2635.35
Georgia	Asia	2008	1975.4	3.98	1.19	2.09	0.004	0.742	0.796	3324.74
Georgia	Asia	2009	2053.63	3.28	0.9	2.07	0.005	0.746	0.804	2822.67
Georgia	Asia	2010	2084.69	3.22	1.47	3.03	0	0.751	0.812	3233.3
Georgia	Asia	2011	2096.48	3.25	1.99	3.04	0	0.757	0.817	4021.74
Georgia	Asia	2012	2122.44	2.81	1.3	3.12	0.01	0.767	0.821	4421.82
Georgia	Asia	2013	2121.78	2.32	1.38	3.05	0.01	0.775	0.825	4623.75
Georgia	Asia	2014	2110.03	2.04	1.38	3.06	0.01	0.783	0.828	4739.19
Georgia	Asia	2015	2140.92	2.59	1.39	2.95	0.01	0.79	0.832	4014.19
Georgia	Asia	2016	2207.11	2.71	1.38	2.74	0.02	0.792	0.835	4062.17
Georgia	Asia	2017	2229.7	2.66	1.6	2.6	0.02	0.799	0.838	4357
Georgia	Asia	2018	2240.87	2.94	1.71	2.58	0.02	0.805	0.84	4722.79
Georgia	Asia	2019	2246.46	3.19	1.71	2.52	0.02	0.812	0.841	4697.98
Germany	Europe	2000	2767.94	3.18	7.16	2.57	0	0.876	0.847	23635.9
Germany	Europe	2001	2708.25	3.21	6.71	2.54	0	0.884	0.853	23607.9
Germany	Europe	2002	2687.03	3.14	6.67	2.44	0	0.89	0.856	25077.7
Germany	Europe	2003	2664.72	3.14	6.43	2.35	0	0.896	0.858	30243.6
Germany	Europe	2004	2598.25	3.06	6.29	2.48	0	0.907	0.861	34044.1
Germany	Europe	2005	2556.69	3.13	6.62	2.29	0	0.908	0.863	34507.4
Germany	Europe	2006	2514.25	3.13	6.73	2.28	0	0.918	0.866	36323.4
Germany	Europe	2007	2490.72	3.24	6.48	2.16	0	0.921	0.869	41587.2
Germany	Europe	2008	2482.29	3.24	6.35	2.16	0	0.924	0.873	45427.2
Germany	Europe	2009	2476.09	3.11	6.34	2.15	0	0.924	0.875	41485.9
Germany	Europe	2010	2458.3	3.22	6.21	2.15	0	0.927	0.878	41531.9
Germany	Europe	2011	2430.09	3.24	6.01	2.08	0	0.933	0.881	46644.8
Germany	Europe	2012	2408.14	3.23	6.01	2.08	0	0.934	0.883	43858.4
Germany	Europe	2013	2406.89	3.12	5.88	2.08	0	0.935	0.886	46285.8
Germany	Europe	2014	2371.73	3.11	5.88	2.07	0	0.937	0.888	47960
Germany	Europe	2015	2396.58	3.11	5.88	2.07	0	0.938	0.89	41086.7
Germany	Europe	2016	2382.1	3.11	5.77	2.08	0	0.941	0.892	42107.5
Germany	Europe	2017	2373.14	3.12	5.66	2.08	0	0.943	0.894	44542.3
Germany	Europe	2018	2374.16	3.13	5.67	2.08	0	0.946	0.896	47950.2
Germany	Europe	2019	2382.79	3.02	5.57	1.97	0	0.947	0.898	46794.9
Ghana	African	2000	1412.87	0.041	0.41	0.11	1.39	0.494	0.411	258.471
Ghana	African	2001	1419.98	0.041	0.34	0.18	1.3	0.493	0.415	269.015
Ghana	African	2002	1420.01	0.053	0.41	0.21	1.29	0.499	0.42	304.565
Ghana	African	2003	1422.24	0.069	0.4	0.066	1.38	0.5	0.426	367.821
Ghana	African	2004	1419.82	0.081	0.42	0.038	0.002	0.509	0.431	417.508
Ghana	African	2005	1409.79	0.077	0.43	0.052	0.002	0.52	0.437	492.544
Ghana	African	2006	1401.2	0.11	0.49	0.051	0.002	0.529	0.444	913.394
Ghana	African	2007	1389.15	0.14	0.48	0.046	0.004	0.541	0.45	1081.17
Ghana	African	2008	1366.37	0.15	0.49	0.04	0.58	0.553	0.458	1217.06
Ghana	African	2009	1357.28	0.12	0.47	0.035	0.63	0.558	0.466	1077.66
Ghana	African	2010	1336.52	0.07	0.47	0.35	0.7	0.565	0.474	1299.35
Ghana	African	2011	1306.7	0.08	0.47	0.37	0.75	0.574	0.484	1549.46
Ghana	African	2012	1282.87	0.09	0.43	0.4	0.8	0.577	0.494	1587.56
Ghana	African	2013	1271.94	0.08	0.42	0.43	0.85	0.586	0.504	2361.09
Ghana	African	2014	1266.65	0.06	0.46	0.56	0.75	0.59	0.514	2012.26
Ghana	African	2015	1259.54	0.04	0.47	0.53	0.71	0.59	0.523	1774.07
Ghana	African	2016	1259.02	0.04	0.48	0.45	0.65	0.598	0.531	1971.96
Ghana	African	2017	1256.73	0.05	0.48	0.41	0.73	0.602	0.541	2074.29
Ghana	African	2018	1226.09	0.06	0.53	0.39	0.64	0.606	0.549	2260.86
Ghana	African	2019	1213.31	0.05	0.53	0.39	0.61	0.611	0.557	2246.63
Greece	Europe	2000	1229.34	3.69	2.38	2.35	0.18	0.804	0.74	12043
Greece	Europe	2001	1210.12	3.79	2.33	2.46	0.18	0.814	0.743	12538.2
Greece	Europe	2002	1190.6	3.16	2.35	2.53	0.18	0.826	0.748	14110.3
Greece	Europe	2003	1188.37	3.93	2.22	2.59	0.18	0.833	0.753	18477.6
Greece	Europe	2004	1189.39	4.21	2.19	2.53	0.18	0.843	0.758	21955.1
Greece	Europe	2005	1189.51	4.56	2.18	2.23	0.18	0.853	0.761	22551.7
Greece	Europe	2006	1166.57	4.06	2.23	2.23	0.16	0.859	0.765	24801.2
Greece	Europe	2007	1175.56	4.17	2.34	2.22	0.15	0.857	0.768	28827.3
Greece	Europe	2008	1151.64	4.03	2.36	2.18	0.16	0.865	0.771	31997.3
Greece	Europe	2009	1140.36	3.81	2.23	2.13	0.15	0.867	0.775	29711
Greece	Europe	2010	1116.41	4	2.31	1.9	0.12	0.865	0.779	26690.6
Greece	Europe	2011	1109.92	3.53	2.18	1.68	0.1	0.862	0.782	25450.5
Greece	Europe	2012	1099.89	3.8	2.18	1.54	0.09	0.865	0.785	21915.2
Greece	Europe	2013	1067.21	3.72	2.19	1.55	0.09	0.867	0.786	21749.2
Greece	Europe	2014	1051.48	3.29	2.15	1.54	0.09	0.875	0.786	21601.8
Greece	Europe	2015	1061.85	3.01	2.1	1.48	0.08	0.877	0.787	18050.1
Greece	Europe	2016	1047.84	2.96	2.15	1.47	0.09	0.874	0.788	17885.4
Greece	Europe	2017	1039.85	3	2.05	1.52	0.09	0.879	0.79	18562.2
Greece	Europe	2018	1054.49	2.75	2.13	1.48	0.1	0.881	0.792	19766
Greece	Europe	2019	1070.65	2.66	2.13	1.45	0.08	0.888	0.794	19150.8
Grenada	North America	2000	1327.97	0.43	3.5	5.15	0.13		0.562	5056.98
Grenada	North America	2001	1312.65	0.38	3.53	5.72	0.13		0.57	5041.01
Grenada	North America	2002	1333.98	0.44	3.47	6.93	0.15	0.721	0.577	5213.8
Grenada	North America	2003	1344.29	0.42	3.74	5.61	0.13	0.729	0.585	5682.71
Grenada	North America	2004	1406.61	0.44	3.62	4.38	0.24	0.731	0.592	5741.65
Grenada	North America	2005	1354.8	0.45	3.87	4.36	0.17	0.744	0.6	6645.99
Grenada	North America	2006	1337.17	0.53	4.15	4.39	0.2	0.745	0.606	6658.22
Grenada	North America	2007	1347.18	0.56	4	4.34	0.24	0.75	0.613	7212.99
Grenada	North America	2008	1371.86	0.61	3.86	4.26	0.31	0.753	0.619	7832.35
Grenada	North America	2009	1381.35	0.61	3.54	4.12	0.27	0.75	0.624	7290.83
Grenada	North America	2010	1400.01	0.43	3.33	3.75	0.19	0.754	0.628	7258.17
Grenada	North America	2011	1424.77	0.41	3.33	3.75	0.19	0.756	0.633	7291.74
Grenada	North America	2012	1447.41	0.4	3.35	3.83	0.19	0.757	0.637	7444.09
Grenada	North America	2013	1481.47	0.46	3.35	3.78	0.22	0.76	0.641	7789.63
Grenada	North America	2014	1516.72	0.54	3.32	3.75	0.27	0.766	0.645	8370.04
Grenada	North America	2015	1552.3	0.62	3.33	3.98	0.27	0.77	0.65	9096.54
Grenada	North America	2016	1574.62	0.61	3.39	4.05	0.25	0.771	0.654	9628.26
Grenada	North America	2017	1602.6	0.58	3.38	4.09	0.31	0.77	0.659	10152.8
Grenada	North America	2018	1607	0.59	3.54	4.24	0.31	0.773	0.664	10466.9
Grenada	North America	2019	1621.95	0.56	3.54	4.21	0.31	0.779	0.669	10827.4
Guatemala	North America	2000	1967.8	0.029	1.06	1.43	0.007	0.549	0.395	1664.3
Guatemala	North America	2001	1937.96	0.029	1.01	1.37	0.007	0.557	0.403	1550.36
Guatemala	North America	2002	1880.92	0.028	0.95	1.32	0.006	0.563	0.412	1682.99
Guatemala	North America	2003	1886.94	0.028	1.06	1.25	0.006	0.567	0.421	1737.88
Guatemala	North America	2004	1894.54	0.12	1.12	1.13	0.006	0.571	0.43	1859.1
Guatemala	North America	2005	1935.05	0.13	1.07	1.14	0.007	0.574	0.439	2068.5
Guatemala	North America	2006	1909.34	0.12	1.07	1.16	0.007	0.583	0.446	2251.09
Guatemala	North America	2007	1841.19	0.11	1.05	1.2	0.006	0.592	0.453	2490.75
Guatemala	North America	2008	1809.01	0.033	0.89	1.17	0.006	0.597	0.459	2802.46
Guatemala	North America	2009	1817.98	0.031	0.81	1.19	0.006	0.601	0.465	2651.82
Guatemala	North America	2010	1773.26	0.04	0.83	1.16	0.01	0.606	0.472	2852.55
Guatemala	North America	2011	1743.82	0.04	0.86	1.14	0.01	0.612	0.478	3228.05
Guatemala	North America	2012	1701.52	0.04	0.93	0.94	0.01	0.618	0.485	3355.04
Guatemala	North America	2013	1678.47	0.04	0.93	0.85	0.01	0.621	0.491	3522.77
Guatemala	North America	2014	1660.41	0.04	0.94	0.7	0.01	0.648	0.498	3779.64
Guatemala	North America	2015	1668.66	0.04	0.9	0.69	0.01	0.652	0.504	3994.64
Guatemala	North America	2016	1670.6	0.04	0.91	0.65	0.01	0.653	0.51	4173.3
Guatemala	North America	2017	1688.22	0.04	0.9	0.66	0.01	0.655	0.516	4454.05
Guatemala	North America	2018	1726.25	0.05	0.9	0.68	0.01	0.657	0.522	4478.42
Guatemala	North America	2019	1767.85	0.05	0.9	0.68	0.01	0.663	0.526	4638.63
Guinea	African	2000	559.838	0.019	0.15	0.01	0	0.34	0.219	363.482
Guinea	African	2001	559.869	0.019	0.15	0.01	0	0.347	0.224	336.154
Guinea	African	2002	553.116	0.039	0.17	0	0	0.356	0.229	343.603
Guinea	African	2003	545.451	0.022	0.16	0	0	0.347	0.235	393.74
Guinea	African	2004	540.836	0.017	0.16	0.16	0	0.372	0.239	407.301
Guinea	African	2005	534.415	0.017	0.16	0.027	0.0004	0.383	0.244	322.416
Guinea	African	2006	534.619	0.015	0.12	0.012	0	0.392	0.249	453.404
Guinea	African	2007	534.639	0.021	0.15	0.015	0.0001	0.4	0.253	659.993
Guinea	African	2008	528.201	0.026	0.17	0.007	0.001	0.408	0.258	715.097
Guinea	African	2009	527.369	0.021	0.16	0.007	0.001	0.408	0.263	674.085
Guinea	African	2010	528.175	0.02	0.17	0.01	0	0.416	0.267	672.425
Guinea	African	2011	527.912	0.02	0.21	0.01	0	0.429	0.272	651.136
Guinea	African	2012	530.601	0.01	0.22	0.01	0	0.439	0.278	717.051
Guinea	African	2013	535.939	0.01	0.23	0.01	0	0.445	0.284	769.003
Guinea	African	2014	544.751	0.01	0.3	0.01	0	0.452	0.29	787.239
Guinea	African	2015	544.31	0.01	0.36	0.01	0	0.457	0.296	769.255
Guinea	African	2016	546.209	0.01	0.33	0.02	0	0.465	0.303	732.292
Guinea	African	2017	546.789	0.01	0.29	0.03	0	0.471	0.31	855.575
Guinea	African	2018	541.17	0.01	0.29	0.03	0	0.473	0.318	955.111
Guinea	African	2019	532.212	0.01	0.29	0.03	0	0.477	0.325	1058.14
Guinea-Bissau	African	2000	1552.17	0.46	0.44	0.59	1.54		0.249	308.91
Guinea-Bissau	African	2001	1547.73	0.46	0.36	0.57	1.36		0.253	319.957
Guinea-Bissau	African	2002	1547.89	0.65	0.35	0.56	1.05		0.257	333.059
Guinea-Bissau	African	2003	1553.4	0.55	0.41	0.54	1.56		0.261	372.056
Guinea-Bissau	African	2004	1575.87	0.52	0.46	0.53	2.05		0.266	405.075
Guinea-Bissau	African	2005	1563.45	0.61	0.39	0.51	2.18	0.403	0.271	436.475
Guinea-Bissau	African	2006	1545.46	0.42	0.4	0.54	2.12	0.411	0.275	430.004
Guinea-Bissau	African	2007	1532.44	0.6	0.39	0.53	1.7	0.417	0.28	493.722
Guinea-Bissau	African	2008	1501.5	0.54	0.32	0.56	1.59	0.424	0.286	599.995
Guinea-Bissau	African	2009	1492.51	0.54	0.48	0.55	1.32	0.43	0.291	559.415
Guinea-Bissau	African	2010	1457.53	0.71	0.46	0.57	1.33	0.436	0.297	558.175
Guinea-Bissau	African	2011	1430.49	0.92	0.52	0.57	1.18	0.445	0.304	703.661
Guinea-Bissau	African	2012	1411.54	0.89	0.47	0.44	1.2	0.448	0.31	616.376
Guinea-Bissau	African	2013	1390.14	0.83	0.41	0.43	1.28	0.452	0.316	634.662
Guinea-Bissau	African	2014	1378.87	0.84	0.41	0.54	1.28	0.459	0.322	623.313
Guinea-Bissau	African	2015	1358.62	0.9	0.41	0.54	1.28	0.464	0.328	603.399
Guinea-Bissau	African	2016	1343.21	0.97	0.41	0.54	1.28	0.468	0.335	661.458
Guinea-Bissau	African	2017	1324.58	1.1	0.41	0.54	1.28	0.47	0.342	738.55
Guinea-Bissau	African	2018	1299.16	1.08	0.41	0.54	1.28	0.472	0.349	802.767
Guinea-Bissau	African	2019	1280	0.98	0.41	0.54	1.28	0.48	0.355	749.454
Guyana	South America	2000	2387.64	0.16	1.59	5.04	0.03	0.616	0.516	954.4
Guyana	South America	2001	2435.9	0.18	2.02	5.13	0.03	0.619	0.522	955.665
Guyana	South America	2002	2516.55	0.22	2.14	6.09	0.03	0.622	0.527	974.949
Guyana	South America	2003	2533.24	0.29	1.86	6.57	0.03	0.618	0.532	997.211
Guyana	South America	2004	2505.21	0.31	1.79	6.52	0.03	0.625	0.536	1056.42
Guyana	South America	2005	2487.41	0.31	1.78	3.71	0.028	0.629	0.54	1105.51
Guyana	South America	2006	2456.06	0.32	1.94	3.39	0.028	0.63	0.544	3188.67
Guyana	South America	2007	2426.29	0.31	2.01	3.39	0.028	0.634	0.549	3658.48
Guyana	South America	2008	2406.98	0.37	2.06	3.37	0.028	0.638	0.554	4050.79
Guyana	South America	2009	2380.4	0.3	2.18	3.37	0.025	0.641	0.559	4233.77
Guyana	South America	2010	2494.22	0.01	2.26	3.26	0.03	0.649	0.565	4580.7
Guyana	South America	2011	2529.91	0.02	2.33	3.26	0.03	0.658	0.571	4908.57
Guyana	South America	2012	2586.68	0.02	2.41	3.26	0.03	0.662	0.577	5378.81
Guyana	South America	2013	2577.24	0.01	2.47	3.22	0.03	0.666	0.583	5489.14
Guyana	South America	2014	2664.97	0	2.51	3.3	0.03	0.671	0.59	5407.15
Guyana	South America	2015	2638.31	0	2.51	2.94	0.03	0.674	0.596	5576.83
Guyana	South America	2016	2618.43	0	2.59	2.71	0.03	0.676	0.602	5811.4
Guyana	South America	2017	2591.45	0.03	2.7	2.43	0.03	0.677	0.608	6124.95
Guyana	South America	2018	2586.66	0.04	2.75	2.32	0.02	0.68	0.614	6145.82
Guyana	South America	2019	2583.02	0.04	2.75	2.3	0.02	0.682	0.618	6609.51
Haiti	North America	2000	1462.43	0.037	0.14	3.45	0.0003	0.442	0.35	805.026
Haiti	North America	2001	1466.11	0.043	0.14	3.44	0.0003	0.444	0.356	735.521
Haiti	North America	2002	1447.75	0.043	0.13	3.48	0.0003	0.446	0.361	692.03
Haiti	North America	2003	1454.13	0.043	0.12	3.4	0.0003	0.449	0.366	542.334
Haiti	North America	2004	1584.57	0.043	0.1	3.43	0.0003	0.45	0.371	667.283
Haiti	North America	2005	1451.89	0.044	0.1	3.34	0.007	0.453	0.375	781.277
Haiti	North America	2006	1443.88	0.046	0.12	3.34	0.007	0.458	0.379	804.525
Haiti	North America	2007	1451.23	0.048	0.13	3.26	0.007	0.463	0.383	1002.89
Haiti	North America	2008	1454.88	0.047	0.11	3.32	0.008	0.466	0.387	1086.94
Haiti	North America	2009	1429.54	0.057	0.12	3.34	0.008	0.47	0.392	1183.6
Haiti	North America	2010	6219.92	0.01	0.11	2.15	0.01	0.471	0.395	1191.97
Haiti	North America	2011	1476.61	0.01	0.12	2.22	0.01	0.478	0.399	1287.95
Haiti	North America	2012	1471.17	0.01	0.13	2.28	0.01	0.482	0.403	1337.34
Haiti	North America	2013	1481.36	0.01	0.13	2.7	0.01	0.487	0.407	1432.84
Haiti	North America	2014	1490.83	0.02	0.16	2.5	0.01	0.492	0.412	1435.14
Haiti	North America	2015	1493.48	0.01	0.28	2.47	0.01	0.496	0.416	1386.85
Haiti	North America	2016	1502.64	0.01	0.4	2.53	0.01	0.5	0.42	1290.38
Haiti	North America	2017	1494.69	0.03	0.51	2.59	0.01	0.505	0.424	1369.06
Haiti	North America	2018	1492.47	0.03	0.55	2.53	0.01	0.508	0.428	1479.35
Haiti	North America	2019	1495.55	0.03	0.55	2.26	0	0.51	0.432	1312.77
Honduras	North America	2000	1159.35	0.016	1.28	1.18	0.001	0.566	0.391	1080.51
Honduras	North America	2001	1165	0.015	1.27	1.33	0.001	0.57	0.397	1120.55
Honduras	North America	2002	1171.63	0.016	1.33	1.57	0.001	0.575	0.404	1122.09
Honduras	North America	2003	1180.83	0.019	1.3	1.54	0.001	0.58	0.411	1145.5
Honduras	North America	2004	1179.27	0.019	1.2	1.62	0.001	0.586	0.417	1204.48
Honduras	North America	2005	1181.08	0.021	1.19	1.8	0.004	0.593	0.424	1296.69
Honduras	North America	2006	1180.81	0.024	1.19	1.8	0.005	0.599	0.43	1420.13
Honduras	North America	2007	1182.17	0.028	1.18	1.73	0.004	0.607	0.437	1572.06
Honduras	North America	2008	1182.95	0.028	1.16	1.66	0.004	0.603	0.443	1727.79
Honduras	North America	2009	1177.63	0.021	1.13	1.61	0.003	0.605	0.448	1777.27
Honduras	North America	2010	1181.81	0.02	1.08	1.59	0	0.61	0.454	1891.16
Honduras	North America	2011	1170.04	0.02	1.12	1.56	0	0.613	0.459	2073.9
Honduras	North America	2012	1441.51	0.04	1.13	1.53	0	0.612	0.464	2129.52
Honduras	North America	2013	1412.41	0.04	1.14	1.52	0	0.613	0.469	2088.1
Honduras	North America	2014	1408.29	0.02	1.14	1.26	0	0.616	0.473	2190.65
Honduras	North America	2015	1436.08	0.02	1.22	1.25	0	0.618	0.478	2286.2
Honduras	North America	2016	1156.05	0.02	1.33	1.17	0	0.626	0.482	2326.3
Honduras	North America	2017	1154.4	0.04	1.48	1.15	0	0.63	0.487	2436.67
Honduras	North America	2018	1160.84	0.04	1.6	1.2	0	0.633	0.492	2492.87
Honduras	North America	2019	1173.62	0.04	1.6	1.09	0	0.634	0.496	2556.46
Hungary	Europe	2000	4650.78	4.08	4.3	3.85	0	0.772	0.724	4624.28
Hungary	Europe	2001	4416	4.86	4.25	4.07	0	0.781	0.73	5276.03
Hungary	Europe	2002	4326.2	4.88	4.34	4.06	0	0.788	0.735	6655.33
Hungary	Europe	2003	4270.35	4.6	4.47	4.17	0	0.797	0.741	8421.1
Hungary	Europe	2004	4149.59	4.66	4.34	4.27	0	0.799	0.746	10285.8
Hungary	Europe	2005	4150.74	4.51	4.3	4.14	0	0.805	0.751	11200.6
Hungary	Europe	2006	4021.19	4.54	4.39	4.32	0	0.815	0.756	11475.8
Hungary	Europe	2007	3948.78	3.87	4.59	4.07	0	0.818	0.76	13919
Hungary	Europe	2008	3740.95	3.27	4.3	4.18	0	0.822	0.763	15753.5
Hungary	Europe	2009	3628.18	3.19	4.27	4.06	0	0.828	0.768	13046.5
Hungary	Europe	2010	3456.71	3.16	3.9	3.64	0	0.831	0.772	13191.6
Hungary	Europe	2011	3288.18	3.51	4.05	3.81	0	0.828	0.773	14216.2
Hungary	Europe	2012	3159.79	3.19	4.08	3.86	0	0.831	0.774	12950.7
Hungary	Europe	2013	2999.29	3.2	3.78	3.74	0	0.839	0.774	13687.5
Hungary	Europe	2014	2976.12	2.93	3.9	4.09	0	0.838	0.775	14267
Hungary	Europe	2015	2961.04	3.4	3.92	3.62	0	0.842	0.778	12706.9
Hungary	Europe	2016	2948.39	3.61	3.93	3.74	0	0.844	0.781	13090.5
Hungary	Europe	2017	2949.89	3.33	3.96	3.5	0	0.846	0.784	14605.9
Hungary	Europe	2018	3003.05	3.33	3.96	3.5	0	0.85	0.788	16411.4
Hungary	Europe	2019	3005.71	3.33	3.96	3.5	0	0.854	0.791	16733.3
Iceland	Europe	2000	717.21	1.34	3.04	1.76	0	0.867	0.806	32096.4
Iceland	Europe	2001	729.323	1.48	3.11	1.73	0	0.872	0.813	28897.4
Iceland	Europe	2002	742.681	1.59	3.29	1.65	0	0.881	0.818	32409.2
Iceland	Europe	2003	759.419	1.71	3.34	1.47	0	0.887	0.822	39476.7
Iceland	Europe	2004	777.28	1.83	3.49	1.39	0	0.891	0.824	47334.9
Iceland	Europe	2005	788.26	1.95	3.67	1.43	0	0.896	0.827	56794.9
Iceland	Europe	2006	797.972	1.97	3.78	1.45	0	0.899	0.83	57492.9
Iceland	Europe	2007	801.973	2.04	3.95	1.54	0	0.905	0.834	69495.7
Iceland	Europe	2008	801.377	2.12	3.55	1.52	0	0.899	0.838	56943.4
Iceland	Europe	2009	804.044	1.94	3.83	1.47	0	0.898	0.842	41301.3
Iceland	Europe	2010	803.907	1.87	3.71	1.21	0	0.898	0.846	43237.1
Iceland	Europe	2011	806.896	1.9	3.68	1.26	0	0.907	0.847	47714.6
Iceland	Europe	2012	816.653	1.95	3.77	1.1	0	0.915	0.847	45995.5
Iceland	Europe	2013	823.386	1.96	3.74	1.1	0	0.927	0.848	49805
Iceland	Europe	2014	819.01	2.02	3.86	1.13	0	0.931	0.85	54576.7
Iceland	Europe	2015	830.724	2.15	4.26	1.25	0	0.934	0.854	52951.7
Iceland	Europe	2016	848.234	2.09	4.24	1.16	0	0.941	0.858	61987.9
Iceland	Europe	2017	868.993	2.14	4.42	1.19	0	0.943	0.863	72010.1
Iceland	Europe	2018	879.118	2.11	4.39	1.22	0	0.946	0.866	74469.8
Iceland	Europe	2019	891.75	2.11	4.39	1.22	0	0.949	0.869	68941.5
India	Asia	2000	956.148	0.001	0.066	0.86	0.0001	0.495	0.393	443.314
India	Asia	2001	950.937	0.001	0.068	0.92	0.0001	0.499	0.4	451.573
India	Asia	2002	949.385	0.001	0.072	1	0.0001	0.506	0.407	470.987
India	Asia	2003	941.262	0.001	0.077	1.1	0.0001	0.518	0.414	546.727
India	Asia	2004	933.549	0.001	0.079	1.1	0.0001	0.527	0.421	627.774
India	Asia	2005	952.543	0.001	0.089	1.16	0.0001	0.536	0.429	714.861
India	Asia	2006	972.704	0.002	0.11	1.24	0.0001	0.546	0.437	806.753
India	Asia	2007	997.849	0.002	0.12	1.44	0.0001	0.555	0.446	1028.33
India	Asia	2008	1024.76	0.003	0.13	1.78	0.0001	0.563	0.455	998.522
India	Asia	2009	1017.61	0.002	0.15	2.32	0.0001	0.569	0.463	1101.96
India	Asia	2010	1024.36	0	0.17	2.56	0	0.579	0.473	1357.56
India	Asia	2011	1040.79	0	0.18	2.77	0	0.588	0.483	1458.1
India	Asia	2012	1055.35	0	0.18	2.86	0	0.597	0.493	1443.88
India	Asia	2013	1052.4	0	0.2	2.84	0	0.604	0.504	1449.61
India	Asia	2014	1025.4	0	0.2	2.8	0	0.616	0.515	1573.89
India	Asia	2015	1022.3	0	0.21	2.79	0	0.624	0.526	1605.61
India	Asia	2016	1031.82	0	0.23	2.73	0	0.63	0.537	1732.55
India	Asia	2017	1043.67	0	0.22	2.63	0	0.64	0.547	1980.67
India	Asia	2018	1053.63	0	0.23	2.81	0	0.642	0.558	1996.92
India	Asia	2019	1057.15	0	0.23	2.85	0	0.645	0.566	2100.75
Indonesia	Asia	2000	296.063	0.001	0.06	0.002	0.0002	0.603	0.533	780.19
Indonesia	Asia	2001	292.91	0.001	0.057	0.002	0.0002	0.609	0.537	748.258
Indonesia	Asia	2002	288.578	0.001	0.05	0.002	0.0002	0.615	0.542	900.178
Indonesia	Asia	2003	284.598	0.001	0.046	0.003	0.0002	0.622	0.547	1065.65
Indonesia	Asia	2004	306.792	0.001	0.051	0.003	0.0002	0.628	0.552	1150.26
Indonesia	Asia	2005	279.228	0.001	0.055	0.003	0.0002	0.632	0.558	1263.29
Indonesia	Asia	2006	279.712	0.001	0.057	0.004	0.0003	0.642	0.564	1589.8
Indonesia	Asia	2007	279.499	0.001	0.055	0.005	0.0003	0.643	0.571	1860
Indonesia	Asia	2008	280.005	0.002	0.062	0.006	0.0003	0.647	0.578	2166.85
Indonesia	Asia	2009	280.916	0.002	0.064	0.008	0.0004	0.658	0.585	2261.25
Indonesia	Asia	2010	279.153	0.01	0.06	0.01	0	0.665	0.593	3122.36
Indonesia	Asia	2011	277.384	0.01	0.06	0.01	0	0.673	0.601	3643.05
Indonesia	Asia	2012	272.427	0.01	0.06	0.01	0	0.681	0.609	3694.36
Indonesia	Asia	2013	269.234	0.01	0.07	0.01	0	0.687	0.617	3623.93
Indonesia	Asia	2014	266.201	0.01	0.07	0.01	0	0.69	0.625	3491.64
Indonesia	Asia	2015	261.723	0.01	0.06	0.01	0	0.695	0.633	3331.7
Indonesia	Asia	2016	262.749	0.01	0.07	0.01	0	0.703	0.64	3562.82
Indonesia	Asia	2017	264.933	0.01	0.06	0.01	0	0.707	0.647	3837.58
Indonesia	Asia	2018	267.905	0.01	0.06	0.01	0	0.712	0.654	3893.86
Indonesia	Asia	2019	270.128	0.01	0.06	0.02	0	0.718	0.66	4135.2
Iran (Islamic Republic of)	Asia	2000	103.313	0	0	0.012	0	0.658	0.517	1670.01
Iran (Islamic Republic of)	Asia	2001	110.63	0	0	0.012	0	0.665	0.529	1909.41
Iran (Islamic Republic of)	Asia	2002	119.349	0	0	0.012	0	0.67	0.541	1911.68
Iran (Islamic Republic of)	Asia	2003	136.819	0	0	0.012	0	0.677	0.552	2253.94
Iran (Islamic Republic of)	Asia	2004	138.547	0	0	0.012	0	0.678	0.562	2756.2
Iran (Islamic Republic of)	Asia	2005	146.027	0	0	0.012	0	0.683	0.571	3246.05
Iran (Islamic Republic of)	Asia	2006	151.812	0	0	0.016	0	0.719	0.581	3774.36
Iran (Islamic Republic of)	Asia	2007	157.316	0	0.002	0.021	0.0001	0.723	0.593	4904.67
Iran (Islamic Republic of)	Asia	2008	161.478	0	0.002	0.024	0.0001	0.728	0.603	5717.31
Iran (Islamic Republic of)	Asia	2009	163.991	0	0.001	0.026	0.0001	0.734	0.613	5709.95
Iran (Islamic Republic of)	Asia	2010	165.583	0	0	0.03	0	0.742	0.622	6599.66
Iran (Islamic Republic of)	Asia	2011	165.883	0	0	0.03	0	0.753	0.63	7781.41
Iran (Islamic Republic of)	Asia	2012	165.553	0	0	0.02	0	0.768	0.635	7927.84
Iran (Islamic Republic of)	Asia	2013	164.547	0	0	0.01	0	0.771	0.64	6018.32
Iran (Islamic Republic of)	Asia	2014	163.736	0	0	0.01	0	0.774	0.645	5585.53
Iran (Islamic Republic of)	Asia	2015	163.308	0	0	0.01	0	0.774	0.649	4904.33
Iran (Islamic Republic of)	Asia	2016	163.172	0	0	0.02	0	0.784	0.654	5253.43
Iran (Islamic Republic of)	Asia	2017	164.211	0	0	0.03	0	0.787	0.659	5520.31
Iran (Islamic Republic of)	Asia	2018	164.957	0	0	0.03	0	0.785	0.665	3598.48
Iran (Islamic Republic of)	Asia	2019	165.88	0	0	0.02	0	0.783	0.67	3114.62
Iraq	Asia	2000	145.179	0.002	0.2	0.019	0	0.595	0.462	2058.26
Iraq	Asia	2001	137.734	0.002	0.16	0.019	0	0.601	0.475	1494.39
Iraq	Asia	2002	132.236	0.002	0.14	0.019	0	0.603	0.485	1320.73
Iraq	Asia	2003	128.635	0.002	0.062	0.019	0	0.589	0.493	854.825
Iraq	Asia	2004	125.336	0.003	0.31	0.019	0.001	0.615	0.504	1391.96
Iraq	Asia	2005	122.69	0.003	0.15	0.028	0.002	0.617	0.514	1855.52
Iraq	Asia	2006	121.781	0.003	0.003	0.028	0.001	0.62	0.525	2373.21
Iraq	Asia	2007	121.907	0.003	0.11	0.032	0.002	0.623	0.535	3182.84
Iraq	Asia	2008	121.276	0.003	0.13	0.035	0.002	0.63	0.547	4636.64
Iraq	Asia	2009	122.226	0.004	0.16	0.041	0.002	0.632	0.558	3853.83
Iraq	Asia	2010	123.719	0	0.11	0.05	0	0.636	0.57	4657.28
Iraq	Asia	2011	124.509	0.01	0.12	0.05	0	0.642	0.583	6045.49
Iraq	Asia	2012	125.133	0.01	0.12	0.05	0	0.646	0.597	6836.07
Iraq	Asia	2013	126.018	0.01	0.11	0.04	0	0.646	0.61	7076.55
Iraq	Asia	2014	126.317	0.01	0.1	0.04	0	0.645	0.622	6637.68
Iraq	Asia	2015	125.855	0	0.11	0.05	0	0.649	0.632	4688.32
Iraq	Asia	2016	126.092	0	0.11	0.05	0	0.656	0.644	4550.66
Iraq	Asia	2017	127.125	0	0.12	0.04	0	0.667	0.654	4985.45
Iraq	Asia	2018	128.087	0	0.12	0.04	0	0.671	0.663	5915.85
Iraq	Asia	2019	129.509	0	0.11	0.04	0	0.674	0.671	5980.63
Ireland	Europe	2000	1645.98	1.76	7.88	2.97	1.23	0.867	0.786	26269.2
Ireland	Europe	2001	1629.13	1.93	7.75	3.01	1.34	0.873	0.793	28257.9
Ireland	Europe	2002	1596.45	2.14	7.55	3.1	1.16	0.881	0.799	32550.3
Ireland	Europe	2003	1553.25	2.26	7.2	2.43	1.15	0.889	0.806	41112.7
Ireland	Europe	2004	1542.29	2.53	6.99	2.44	1.15	0.898	0.812	47666.5
Ireland	Europe	2005	1528.69	2.58	6.86	2.45	1.17	0.904	0.816	50914
Ireland	Europe	2006	1518.52	2.7	6.7	2.52	1.19	0.906	0.819	54283.7
Ireland	Europe	2007	1498.48	2.84	6.53	2.64	1.16	0.909	0.821	61318.5
Ireland	Europe	2008	1487.06	2.7	6.07	2.4	1.01	0.911	0.824	61103.5
Ireland	Europe	2009	1478.47	2.47	5.59	1.93	0.94	0.906	0.827	51927.2
Ireland	Europe	2010	1409.16	2.91	5.58	2.17	0.92	0.901	0.831	48607.9
Ireland	Europe	2011	1396.26	2.96	5.4	2.23	0.91	0.902	0.835	52108.8
Ireland	Europe	2012	1360.98	2.91	5.32	2.28	0.88	0.908	0.839	49028.8
Ireland	Europe	2013	1317.23	2.65	4.99	2.01	0.86	0.917	0.842	51518.4
Ireland	Europe	2014	1284.19	2.83	5.2	1.99	0.86	0.928	0.845	55525.9
Ireland	Europe	2015	1262.59	2.88	5.1	2.02	0.8	0.935	0.85	61987.6
Ireland	Europe	2016	1249.12	3.03	5.23	2.18	0.86	0.943	0.854	62819
Ireland	Europe	2017	1251.73	3	5.05	2.23	0.86	0.947	0.859	69601.7
Ireland	Europe	2018	1259.43	2.89	5.1	2.31	0.85	0.951	0.864	79069
Ireland	Europe	2019	1267.47	2.88	4.92	2.29	0.82	0.955	0.867	80886.6
Israel	Asia	2000	325.651	0.25	1.12	1.16	0.05	0.861	0.756	21061.5
Israel	Asia	2001	330.91	0.19	1.3	1.29	0.05	0.865	0.76	20316.2
Israel	Asia	2002	333.316	0.23	1.19	1.32	0.05	0.873	0.762	18439.6
Israel	Asia	2003	332.15	0.16	1.01	1.36	0.05	0.874	0.765	18991.4
Israel	Asia	2004	331.353	0.17	0.87	1.34	0.05	0.876	0.769	19910.6
Israel	Asia	2005	332.125	0.16	0.99	1.27	0.05	0.88	0.773	20585.1
Israel	Asia	2006	325.571	0.13	0.9	1.21	0.05	0.88	0.776	21853.1
Israel	Asia	2007	322.164	0.12	1.14	1.15	0.048	0.889	0.778	24952.5
Israel	Asia	2008	318.656	0.16	1.19	1.19	0.051	0.889	0.778	29650.8
Israel	Asia	2009	316.749	0.13	1.21	1.27	0.054	0.89	0.779	27780.5
Israel	Asia	2010	314.77	0.14	1.33	1.25	0.06	0.895	0.781	30780
Israel	Asia	2011	311.885	0.13	1.39	1.23	0.06	0.901	0.784	33775.5
Israel	Asia	2012	307.857	0.13	1.44	1.27	0.05	0.903	0.787	32667.6
Israel	Asia	2013	307.094	0.1	1.53	1.22	0.05	0.905	0.79	36499.5
Israel	Asia	2014	305.068	0.07	1.54	1.06	0.04	0.909	0.792	37847.6
Israel	Asia	2015	307.118	0.07	1.58	1.05	0.04	0.91	0.794	35808.4
Israel	Asia	2016	308.871	0.07	1.51	1.1	0.04	0.913	0.796	37330.3
Israel	Asia	2017	314.616	0.07	1.66	1.14	0.04	0.913	0.798	40774.1
Israel	Asia	2018	321.307	0.08	1.78	1.15	0.04	0.916	0.8	42063.5
Israel	Asia	2019	327.939	0.08	1.78	1.16	0.04	0.919	0.803	43951.2
Italy	Europe	2000	1739.79	1.64	7.06	1.07	0	0.838	0.753	20087.6
Italy	Europe	2001	1692.81	1.68	6.93	1.07	0	0.845	0.757	20483.2
Italy	Europe	2002	1642.4	1.64	6.54	1.07	0	0.85	0.761	22270.1
Italy	Europe	2003	1596.61	1.75	6.47	1.07	0	0.855	0.763	27465.7
Italy	Europe	2004	1521.56	1.72	6.19	1.07	0	0.86	0.766	31259.7
Italy	Europe	2005	1476.97	1.73	5.85	1.07	0	0.865	0.768	32043.1
Italy	Europe	2006	1435.82	1.76	5.7	0.98	0	0.87	0.771	33501.7
Italy	Europe	2007	1402.15	1.81	5.72	0.84	0	0.874	0.773	37822.7
Italy	Europe	2008	1371.78	1.71	5.42	0.84	0	0.876	0.775	40778.3
Italy	Europe	2009	1343.53	1.63	4.79	0.84	0	0.876	0.777	37079.8
Italy	Europe	2010	1306.9	1.66	4.45	0.84	0	0.879	0.78	36000.5
Italy	Europe	2011	1286.12	1.69	4.45	0.84	0	0.883	0.782	38599.1
Italy	Europe	2012	1266.65	1.7	4.99	0.79	0	0.882	0.784	35053.5
Italy	Europe	2013	1236.31	1.7	4.86	0.79	0	0.881	0.787	35550
Italy	Europe	2014	1212.51	1.73	4.97	0.86	0	0.882	0.789	35518.4
Italy	Europe	2015	1221.6	1.79	4.62	0.74	0	0.882	0.791	30230.2
Italy	Europe	2016	1199.59	1.82	4.58	0.69	0	0.884	0.794	30939.7
Italy	Europe	2017	1208.17	1.88	4.71	0.79	0	0.886	0.796	32326.7
Italy	Europe	2018	1229.84	1.94	5.08	0.79	0	0.89	0.798	34608.7
Italy	Europe	2019	1255.1	1.99	4.83	0.83	0	0.892	0.801	33566.8
Jamaica	North America	2000	516.892	0.37	1.58	1.65	0.17	0.678	0.603	3392.12
Jamaica	North America	2001	521.256	0.35	1.32	1.89	0.17	0.689	0.609	3437.66
Jamaica	North America	2002	503.397	0.35	1.26	1.83	0.17	0.692	0.614	3609.2
Jamaica	North America	2003	483.74	0.36	1.14	1.77	0.17	0.687	0.62	3480.51
Jamaica	North America	2004	466.07	0.43	1.13	1.59	0.17	0.704	0.625	3733.8
Jamaica	North America	2005	512.976	0.48	1.12	1.6	0.17	0.706	0.63	4103.6
Jamaica	North America	2006	490.63	0.57	1.09	1.54	0.16	0.711	0.635	4331.29
Jamaica	North America	2007	575.267	0.59	1.13	1.44	0.15	0.719	0.64	4623.75
Jamaica	North America	2008	645.881	0.64	1.19	1.36	0.15	0.737	0.645	4928.13
Jamaica	North America	2009	725.845	0.62	1.03	1.45	0.14	0.733	0.649	4335.18
Jamaica	North America	2010	564.753	0.13	0.99	1.7	0.13	0.732	0.653	4704.05
Jamaica	North America	2011	636.718	0.11	1	1.75	0.13	0.731	0.657	5111.47
Jamaica	North America	2012	538.142	0.09	1.01	1.79	0.14	0.731	0.661	5209.86
Jamaica	North America	2013	530.172	0.12	1.03	1.85	0.15	0.729	0.664	4989.73
Jamaica	North America	2014	566.247	0.14	1.06	1.82	0.17	0.729	0.668	4834.28
Jamaica	North America	2015	590.333	0.14	1.13	1.79	0.2	0.731	0.671	4907.93
Jamaica	North America	2016	600.903	0.22	1.22	1.59	0.26	0.731	0.675	4843.75
Jamaica	North America	2017	607.958	0.32	1.24	1.58	0.3	0.734	0.678	5070.1
Jamaica	North America	2018	619.04	0.3	1.19	1.69	0.35	0.734	0.681	5359.99
Jamaica	North America	2019	640.17	0.25	1.19	1.66	0.35	0.734	0.684	5369.5
Japan	Asia	2000	1236.06	0.29	2.5	2.94	2.23	0.858	0.826	39169.4
Japan	Asia	2001	1217.61	0.28	2.21	3.05	2.48	0.861	0.828	34406.2
Japan	Asia	2002	1199.75	0.28	1.97	3.14	2.47	0.864	0.83	32820.8
Japan	Asia	2003	1198.68	0.27	1.81	3.33	2.41	0.867	0.833	35387
Japan	Asia	2004	1180.73	0.31	1.74	3.41	2.22	0.871	0.836	38299
Japan	Asia	2005	1175.37	0.29	1.72	3.36	2.61	0.875	0.838	37812.9
Japan	Asia	2006	1145.76	0.26	1.66	3.37	2.18	0.879	0.84	35991.5
Japan	Asia	2007	1121.11	0.24	1.63	2.62	2.79	0.882	0.842	35779
Japan	Asia	2008	1095.99	0.25	1.47	2.62	2.72	0.883	0.844	39876.3
Japan	Asia	2009	1074	0.25	1.38	2.64	2.7	0.882	0.846	41309
Japan	Asia	2010	1060.27	0.29	1.67	0.74	5.59	0.887	0.848	44968.2
Japan	Asia	2011	1064.11	0.32	1.58	0.79	5.72	0.892	0.85	48760.1
Japan	Asia	2012	1018.92	0.36	1.56	0.82	5.77	0.897	0.853	49145.3
Japan	Asia	2013	996.583	0.37	1.53	0.9	5.85	0.902	0.855	40898.6
Japan	Asia	2014	976.263	0.39	1.51	1.02	5.49	0.906	0.857	38475.4
Japan	Asia	2015	957.147	0.4	1.53	1.14	5.48	0.908	0.86	34960.6
Japan	Asia	2016	951.646	0.39	1.51	1.26	5.43	0.912	0.862	39400.7
Japan	Asia	2017	944.496	0.4	1.45	1.42	5.47	0.915	0.865	38891.1
Japan	Asia	2018	959.247	0.39	1.35	1.63	5.44	0.917	0.867	39808.2
Japan	Asia	2019	980.305	0.29	1.35	1.63	5.09	0.919	0.87	40777.6
Jordan	Asia	2000	116.718	0.024	0.062	0.38	0	0.711	0.6	1651.62
Jordan	Asia	2001	120.476	0.021	0.14	0.36	0	0.717	0.607	1720.36
Jordan	Asia	2002	122.514	0.02	0.13	0.36	0	0.715	0.614	1802.06
Jordan	Asia	2003	126.42	0.022	0.12	0.36	0	0.72	0.621	1876.26
Jordan	Asia	2004	127.536	0.022	0.13	0.34	0	0.726	0.63	2044.96
Jordan	Asia	2005	125.505	0.023	0.15	0.33	0.008	0.738	0.639	2183.39
Jordan	Asia	2006	123.107	0.024	0.16	0.35	0.008	0.741	0.648	2513.03
Jordan	Asia	2007	121.276	0.026	0.17	0.36	0.008	0.744	0.656	2735.38
Jordan	Asia	2008	120.618	0.026	0.17	0.37	0.008	0.745	0.664	3455.77
Jordan	Asia	2009	117.896	0.024	0.17	0.35	0.007	0.743	0.673	3559.69
Jordan	Asia	2010	115.953	0	0.09	0.36	0.01	0.737	0.681	3736.65
Jordan	Asia	2011	114.572	0.01	0.04	0.33	0.01	0.734	0.688	3852.89
Jordan	Asia	2012	111.937	0.01	0.05	0.31	0.01	0.735	0.695	3910.35
Jordan	Asia	2013	108.377	0	0.05	0.29	0.01	0.729	0.702	4044.43
Jordan	Asia	2014	105.735	0	0.05	0.29	0.01	0.729	0.707	4131.45
Jordan	Asia	2015	104.518	0	0.05	0.24	0.01	0.73	0.713	4164.11
Jordan	Asia	2016	104.538	0.01	0.07	0.21	0	0.729	0.718	4175.36
Jordan	Asia	2017	104.504	0.01	0.06	0.22	0	0.726	0.723	4231.52
Jordan	Asia	2018	106.52	0	0.06	0.2	0	0.728	0.727	4308.15
Jordan	Asia	2019	108.41	0	0.06	0.19	0	0.729	0.731	4405.49
Kazakhstan	Asia	2000	3808.37	0.35	0.82	4.64	0	0.685	0.635	1229
Kazakhstan	Asia	2001	3907.53	0.18	0.96	4.42	0	0.7	0.639	1490.93
Kazakhstan	Asia	2002	3963.65	0.29	1.12	4.37	0	0.714	0.644	1658.03
Kazakhstan	Asia	2003	4077.31	0.38	1.33	4.51	0	0.726	0.649	2068.12
Kazakhstan	Asia	2004	4214.61	0.29	1.47	4.47	0	0.737	0.655	2874.29
Kazakhstan	Asia	2005	4298.86	0.31	1.86	4.39	0	0.747	0.661	3771.28
Kazakhstan	Asia	2006	4269.3	0.25	2.14	4.37	0	0.754	0.667	5291.58
Kazakhstan	Asia	2007	4097.67	0.16	1.71	2.11	0	0.758	0.674	6771.41
Kazakhstan	Asia	2008	3768.07	0.09	1.48	1.84	0	0.758	0.679	8458.02
Kazakhstan	Asia	2009	3493.6	0.08	1.47	1.61	0	0.762	0.683	7165.22
Kazakhstan	Asia	2010	3396.77	0.07	2.01	1.86	0	0.764	0.688	9070.49
Kazakhstan	Asia	2011	3290.17	0.05	1.71	1.65	0	0.772	0.692	11634
Kazakhstan	Asia	2012	3148.35	0.05	1.91	1.76	0	0.782	0.696	12386.7
Kazakhstan	Asia	2013	2896.14	0.06	1.81	1.92	0	0.791	0.7	13890.6
Kazakhstan	Asia	2014	2702.68	0.07	1.91	1.56	0.09	0.798	0.704	12807.3
Kazakhstan	Asia	2015	2563.78	0.09	1.84	1.39	0	0.806	0.708	10510.8
Kazakhstan	Asia	2016	2475.63	0.1	1.95	1.52	0	0.808	0.712	7714.84
Kazakhstan	Asia	2017	2395.97	0.16	2.17	1.36	0	0.815	0.716	9247.58
Kazakhstan	Asia	2018	2417.1	0.18	2.44	1.54	0	0.819	0.72	9812.63
Kazakhstan	Asia	2019	2456.14	0.16	2.52	1.05	0	0.825	0.723	9812.6
Kenya	African	2000	1200.22	0.01	0.65	0.53	0.32	0.461	0.392	397.483
Kenya	African	2001	1209.24	0.02	0.68	0.54	0.4	0.465	0.397	395.329
Kenya	African	2002	1239.48	0.02	0.67	0.53	0.45	0.465	0.401	389.543
Kenya	African	2003	1275.44	0.02	0.56	0.47	0.45	0.478	0.404	429.788
Kenya	African	2004	1296.38	0.016	0.65	0.017	0.005	0.49	0.409	451.669
Kenya	African	2005	1309.06	0.018	0.85	0.011	0.004	0.5	0.413	511.616
Kenya	African	2006	1317.72	0.021	0.82	0.012	0.004	0.515	0.418	685.954
Kenya	African	2007	1317.54	0.025	0.95	0.22	0.006	0.523	0.424	825.667
Kenya	African	2008	1325	0.019	1.06	0.24	0.006	0.532	0.429	902.07
Kenya	African	2009	1321.53	0.019	1.04	0.11	0.007	0.541	0.435	1035.34
Kenya	African	2010	1314.29	0.02	0.95	0.54	0.01	0.551	0.441	1080.3
Kenya	African	2011	1299.98	0.02	0.9	0.54	0.01	0.559	0.448	1085.49
Kenya	African	2012	1277.64	0.02	0.93	0.53	0.01	0.566	0.455	1271.82
Kenya	African	2013	1251.12	0.02	0.89	0.61	0.01	0.573	0.463	1354.82
Kenya	African	2014	1230.82	0.02	0.71	0.7	0.01	0.58	0.47	1462.22
Kenya	African	2015	1214.5	0.02	0.84	0.76	0.02	0.587	0.478	1464.55
Kenya	African	2016	1199.88	0.02	0.84	0.8	0.02	0.591	0.486	1525.24
Kenya	African	2017	1196.66	0.02	0.88	0.79	0.03	0.595	0.494	1633.49
Kenya	African	2018	1194.34	0.02	0.81	0.83	0.04	0.599	0.502	1794.09
Kenya	African	2019	1198.83	0.04	0.81	0.81	0.03	0.601	0.508	1912.65
Kiribati	Oceania	2000	1096.42	0.12	0.39	0.05	0	0.553	0.455	796.803
Kiribati	Oceania	2001	1073.75	0.12	0.42	0.17	0	0.569	0.459	735.069
Kiribati	Oceania	2002	1048.3	0.018	0.45	0.04	0	0.569	0.463	826.917
Kiribati	Oceania	2003	1020.08	0.015	0.4	0.02	0	0.574	0.468	1015.67
Kiribati	Oceania	2004	992.777	0.019	0.43	0.03	0.01	0.572	0.472	1131.15
Kiribati	Oceania	2005	967.822	0.021	0.56	0.019	0.009	0.589	0.476	1214.64
Kiribati	Oceania	2006	948.494	0.005	0.65	0.033	0.005	0.586	0.48	1168.47
Kiribati	Oceania	2007	923.245	0.01	0.51	0.032	0.005	0.587	0.484	1374.4
Kiribati	Oceania	2008	898.919	0.0009	0.44	0.019	0.005	0.59	0.487	1428.13
Kiribati	Oceania	2009	875.401	0.001	0.49	0.05	0	0.588	0.49	1312.02
Kiribati	Oceania	2010	854.068	0.03	0.46	0	0	0.593	0.492	1516.76
Kiribati	Oceania	2011	829.977	0.02	0.44	0.08	0	0.591	0.495	1734.9
Kiribati	Oceania	2012	806.905	0.02	0.37	0	0	0.6	0.497	1788.69
Kiribati	Oceania	2013	785.015	0.01	0.72	0	0	0.608	0.501	1715.81
Kiribati	Oceania	2014	768.625	0.01	0.23	0.09	0	0.617	0.504	1642.82
Kiribati	Oceania	2015	755.208	0.01	0.24	0.09	0	0.625	0.509	1542.62
Kiribati	Oceania	2016	761.39	0.01	0.25	0.18	0	0.622	0.514	1584.74
Kiribati	Oceania	2017	776.919	0.01	0.26	0.17	0	0.627	0.518	1640.57
Kiribati	Oceania	2018	921.683	0.01	0.26	0.17	0	0.628	0.523	1727.85
Kiribati	Oceania	2019	795.227	0	0.26	0.17	0	0.63	0.527	1601.86
Kuwait	Asia	2000	76.739	0.003	0.0001	0.01	0.0003	0.781	0.724	18440.4
Kuwait	Asia	2001	74.51	0.003	0.0001	0.009	0.0003	0.778	0.729	16587.2
Kuwait	Asia	2002	75.392	0.002	0.0001	0.009	0.0003	0.78	0.735	17846.4
Kuwait	Asia	2003	75.558	0.002	0.0001	0.01	0.0003	0.788	0.742	22148.4
Kuwait	Asia	2004	77.152	0.007	0.0001	0.011	0.0003	0.789	0.75	27011.7
Kuwait	Asia	2005	78.223	0.002	0.0001	0.011	0.0003	0.783	0.76	35591
Kuwait	Asia	2006	79.197	0	0.003	0.012	0.0003	0.788	0.769	42781.6
Kuwait	Asia	2007	79.205	0	0.017	0.012	0.0003	0.788	0.777	45782.1
Kuwait	Asia	2008	81.971	0.002	0.019	0.011	0.0003	0.79	0.785	55494.9
Kuwait	Asia	2009	80.652	0.002	0.09	0.01	0.0002	0.789	0.793	37561.7
Kuwait	Asia	2010	77.954	0	0	0	0	0.788	0.801	38577.5
Kuwait	Asia	2011	76.147	0	0	0	0	0.792	0.808	48631.8
Kuwait	Asia	2012	76.034	0	0	0	0	0.796	0.815	51979.1
Kuwait	Asia	2013	74.594	0	0	0	0	0.793	0.822	49388.1
Kuwait	Asia	2014	73.802	0	0	0	0	0.796	0.828	44062.3
Kuwait	Asia	2015	74.107	0	0	0	0	0.801	0.834	29869.6
Kuwait	Asia	2016	74.302	0	0	0	0	0.804	0.839	27653.2
Kuwait	Asia	2017	74.573	0	0	0	0	0.805	0.844	29759.5
Kuwait	Asia	2018	75.153	0	0	0	0	0.807	0.848	33399.1
Kuwait	Asia	2019	75.98	0	0	0	0	0.806	0.851	32373.3
Kyrgyzstan	Asia	2000	2384.69	0.06	0.26	5	0.0006	0.62	0.534	279.62
Kyrgyzstan	Asia	2001	2446.76	0.14	0.32	5.23	0.0006	0.628	0.535	308.41
Kyrgyzstan	Asia	2002	2538.37	0.14	0.36	5.33	0.0006	0.63	0.537	321.727
Kyrgyzstan	Asia	2003	2646.93	0.14	0.54	5.67	0.0006	0.637	0.54	380.506
Kyrgyzstan	Asia	2004	2697.25	0.096	0.7	5.86	0.0006	0.64	0.544	433.235
Kyrgyzstan	Asia	2005	2776.39	0.084	0.65	5.79	0.0006	0.642	0.546	476.552
Kyrgyzstan	Asia	2006	2888.39	0.084	0.65	6.04	0.0006	0.647	0.549	543.111
Kyrgyzstan	Asia	2007	2869.77	0.084	0.76	6.13	0.0007	0.654	0.552	721.769
Kyrgyzstan	Asia	2008	2763.03	0.084	1	6.2	0.0007	0.656	0.555	966.394
Kyrgyzstan	Asia	2009	2618.18	0.072	0.48	5.43	0.0007	0.661	0.558	871.224
Kyrgyzstan	Asia	2010	2582.21	0.29	0.63	5.1	0	0.662	0.56	880.038
Kyrgyzstan	Asia	2011	2520.24	0.29	0.63	5.03	0	0.664	0.563	1123.88
Kyrgyzstan	Asia	2012	2443.01	0.29	0.62	5.06	0	0.674	0.565	1177.97
Kyrgyzstan	Asia	2013	2354.5	0.3	0.63	5.11	0	0.68	0.569	1282.44
Kyrgyzstan	Asia	2014	2256.56	0.3	0.64	5.24	0	0.686	0.574	1279.77
Kyrgyzstan	Asia	2015	2151.6	0.25	0.48	4.64	0	0.69	0.578	1121.08
Kyrgyzstan	Asia	2016	2027.98	0.29	0.46	4.57	0	0.691	0.583	1120.67
Kyrgyzstan	Asia	2017	2018.58	0.28	0.47	4.13	0	0.694	0.588	1242.77
Kyrgyzstan	Asia	2018	2046.67	0.25	0.45	3.72	0	0.696	0.592	1308.14
Kyrgyzstan	Asia	2019	2068.65	0.23	0.43	3.35	0	0.697	0.596	1374.03
Lao People's Democratic Republic	Asia	2000	1515.79	0.003	0.85	4.34	0	0.471	0.329	325.187
Lao People's Democratic Republic	Asia	2001	1489.13	0.003	0.94	2.19	0	0.477	0.336	326.942
Lao People's Democratic Republic	Asia	2002	1437.68	0.003	1.02	2.33	0	0.486	0.344	320.061
Lao People's Democratic Republic	Asia	2003	1404.97	0.003	1.12	2.31	0	0.494	0.351	362.821
Lao People's Democratic Republic	Asia	2004	1376.24	0.003	1.23	2.32	0.0007	0.503	0.359	417.929
Lao People's Democratic Republic	Asia	2005	1358.21	0.003	1.41	2.28	0.0002	0.512	0.367	475.611
Lao People's Democratic Republic	Asia	2006	1348.27	0.003	1.49	2.21	0	0.514	0.376	591
Lao People's Democratic Republic	Asia	2007	1346.45	0.003	1.75	3.28	0.0003	0.527	0.385	710.376
Lao People's Democratic Republic	Asia	2008	1356.65	0.003	2.04	3.11	0	0.535	0.394	900.739
Lao People's Democratic Republic	Asia	2009	1367.34	0.008	2.18	3.07	0	0.545	0.403	949.178
Lao People's Democratic Republic	Asia	2010	1365.44	0.04	2.44	3.62	0	0.552	0.413	1141.24
Lao People's Democratic Republic	Asia	2011	1365.84	0.04	2.62	3.63	0	0.565	0.422	1378.5
Lao People's Democratic Republic	Asia	2012	1364.48	0.05	2.83	3.45	0	0.575	0.431	1581.63
Lao People's Democratic Republic	Asia	2013	1389.09	0.05	2.84	3.36	0	0.582	0.441	1831.94
Lao People's Democratic Republic	Asia	2014	1396.66	0.07	2.84	3.83	0	0.589	0.45	1999.96
Lao People's Democratic Republic	Asia	2015	1414.85	0.07	3.01	4.01	0	0.598	0.458	2140.04
Lao People's Democratic Republic	Asia	2016	1428.19	0.08	3.34	4.2	0	0.605	0.467	2324.4
Lao People's Democratic Republic	Asia	2017	1435.32	0.08	3.53	4.46	0	0.608	0.475	2455.21
Lao People's Democratic Republic	Asia	2018	1437.24	0.08	3.62	4.46	0	0.609	0.483	2569.09
Lao People's Democratic Republic	Asia	2019	1424.01	0.07	3.62	4.46	0	0.613	0.49	2635.8
Latvia	Europe	2000	3286.65	1.6	1.97	3.45	0.11	0.735	0.727	3357.59
Latvia	Europe	2001	3514.59	1.38	2.12	3.04	0.14	0.753	0.733	3573.3
Latvia	Europe	2002	3520.19	1.5	2.74	3.04	0.16	0.767	0.739	4131.8
Latvia	Europe	2003	3469.36	1.78	2.97	3.33	0.16	0.781	0.745	5135.35
Latvia	Europe	2004	3544.17	0.95	3.69	3.74	0.43	0.795	0.753	6363.72
Latvia	Europe	2005	3789.95	0.94	3.8	4.57	0.6	0.809	0.76	7575.18
Latvia	Europe	2006	3990.16	1.06	4.09	4.48	0.78	0.816	0.766	9699.72
Latvia	Europe	2007	3978	1.18	4.15	5.91	0.88	0.825	0.774	14091
Latvia	Europe	2008	3854.73	1.13	4.12	5.8	0.79	0.828	0.784	16422.1
Latvia	Europe	2009	3799.39	1.03	4.35	3.94	0.53	0.826	0.793	12288.2
Latvia	Europe	2010	3825.54	1.05	4.61	3.64	0.53	0.824	0.797	11379.8
Latvia	Europe	2011	3706.39	1.13	4.86	3.57	0.55	0.829	0.798	13776.1
Latvia	Europe	2012	3711.58	1.16	4.67	3.77	0.6	0.832	0.801	13923.5
Latvia	Europe	2013	3714.7	1.1	4.7	3.99	0.64	0.839	0.803	15122.7
Latvia	Europe	2014	3652.47	1.2	4.8	4	0.6	0.845	0.804	15713.5
Latvia	Europe	2015	3587.57	1.2	4.8	4.1	0.7	0.849	0.805	13774.6
Latvia	Europe	2016	3411.33	1.3	4.8	4.5	0.7	0.854	0.809	14315.8
Latvia	Europe	2017	3409.96	1.4	5.3	5.1	0.8	0.859	0.813	15643.5
Latvia	Europe	2018	3441.15	1.6	5.3	5.3	1	0.863	0.817	17849.6
Latvia	Europe	2019	3480.8	1.7	4.9	5.3	1	0.866	0.82	17794.5
Lebanon	Asia	2000	253.957	0.79	0.44	1.12	0.016		0.548	4491.64
Lebanon	Asia	2001	248.259	0.74	0.44	1.11	0.016		0.557	4422.39
Lebanon	Asia	2002	244.664	0.65	0.44	0.96	0.016		0.565	4579.46
Lebanon	Asia	2003	242.977	0.61	0.44	0.89	0.016		0.574	4576.39
Lebanon	Asia	2004	240.474	0.59	0.45	0.82	0.016		0.582	4630.79
Lebanon	Asia	2005	239.167	0.55	0.41	0.75	0.016	0.74	0.591	4575.11
Lebanon	Asia	2006	238.169	0.49	0.39	0.76	0.016	0.739	0.6	4626.85
Lebanon	Asia	2007	237.45	0.4	0.39	0.79	0.017	0.751	0.609	5207.79
Lebanon	Asia	2008	238.627	0.31	0.39	0.85	0.016	0.757	0.618	6111.33
Lebanon	Asia	2009	236.463	0.24	0.39	0.88	0.019	0.764	0.628	7354.95
Lebanon	Asia	2010	235.238	0.21	0.37	0.77	0.02	0.766	0.639	7761.64
Lebanon	Asia	2011	228.079	0.21	0.31	0.75	0.02	0.768	0.649	7675.31
Lebanon	Asia	2012	223.742	0.24	0.29	0.69	0.02	0.759	0.66	7952.15
Lebanon	Asia	2013	222.186	0.25	0.27	0.64	0.02	0.757	0.67	7933.23
Lebanon	Asia	2014	217.476	0.24	0.33	0.6	0.02	0.748	0.677	7687.76
Lebanon	Asia	2015	217.286	0.25	0.33	0.56	0.02	0.744	0.685	7663.92
Lebanon	Asia	2016	211.415	0.25	0.35	0.55	0.02	0.741	0.691	7653.73
Lebanon	Asia	2017	218.008	0.23	0.36	0.58	0.02	0.748	0.698	7819.6
Lebanon	Asia	2018	208.735	0.23	0.38	0.58	0.02	0.747	0.704	8058.44
Lebanon	Asia	2019	209.294	0.21	0.38	0.53	0.02	0.744	0.708	7578.17
Lesotho	African	2000	2623.28	0.04	1.53	0.37	1.15	0.459	0.387	436.488
Lesotho	African	2001	2755.87	0.04	1.56	0.36	0.89	0.451	0.393	405.606
Lesotho	African	2002	2948.67	0	1.46	0.35	1.12	0.446	0.399	382.19
Lesotho	African	2003	3140.48	0	1.35	0	0.62	0.444	0.405	573.652
Lesotho	African	2004	3332.17	0	1.29	0	0.49	0.44	0.411	753.376
Lesotho	African	2005	3452.86	0	1.24	0.01	0.69	0.436	0.417	842.813
Lesotho	African	2006	3539.73	0.004	1.21	0.53	1.03	0.436	0.423	904.606
Lesotho	African	2007	3585.86	0.006	1.27	0.54	1.03	0.441	0.429	846.542
Lesotho	African	2008	3602.97	0.006	1.32	0.55	1.03	0.446	0.435	889.134
Lesotho	African	2009	3610.51	0.006	1.3	0.54	1.07	0.455	0.441	874.73
Lesotho	African	2010	3651.3	0	1.44	0.58	0.73	0.46	0.448	1119.84
Lesotho	African	2011	3663.21	0	1.46	0.58	0.34	0.469	0.455	1287.27
Lesotho	African	2012	3711.59	0	1.41	0.61	0.45	0.48	0.462	1229.64
Lesotho	African	2013	3759.54	0.04	1.4	0.3	0.82	0.489	0.469	1166.91
Lesotho	African	2014	3791.9	0.1	1.43	0.41	0.82	0.498	0.476	1194.58
Lesotho	African	2015	3773.93	0.1	1.64	0.51	0.82	0.503	0.483	1146.06
Lesotho	African	2016	3693.78	0.1	1.73	0.3	0.82	0.512	0.489	1018.93
Lesotho	African	2017	3618.31	0.13	1.67	0.31	0.82	0.517	0.496	1102.94
Lesotho	African	2018	3564.86	0.29	1.98	0.31	0.82	0.522	0.502	1192.48
Lesotho	African	2019	3548.34	0.44	1.98	0.31	0.82	0.527	0.507	1113.37
Liberia	African	2000	1239.91	0	0.17	4.3	0	0.435	0.203	306.834
Liberia	African	2001	1172.29	0	0.17	4.25	0	0.435	0.22	306.71
Liberia	African	2002	1129.45	0	0.15	4.14	0	0.437	0.238	306.474
Liberia	African	2003	1107.16	0	0.15	4.08	0	0.417	0.245	243.09
Liberia	African	2004	1077.59	0	0.25	4	0	0.427	0.252	286.065
Liberia	African	2005	1047.9	0	0.29	3.9	0	0.432	0.258	294.893
Liberia	African	2006	1028.84	0	0.3	3.76	0.003	0.438	0.265	336.116
Liberia	African	2007	1018.23	0.011	0.34	3.69	0.0008	0.445	0.272	396.602
Liberia	African	2008	1001.28	0.011	0.34	3.55	0.0001	0.45	0.279	478.4
Liberia	African	2009	1009.08	0.011	0.34	3.41	0.0002	0.452	0.287	470.948
Liberia	African	2010	1010.34	0	0.33	3.32	0	0.455	0.296	513.446
Liberia	African	2011	1000.6	0	0.49	3.22	0.02	0.472	0.305	596.897
Liberia	African	2012	1023.02	0	0.54	3.21	0	0.469	0.314	675.01
Liberia	African	2013	1026.07	0.04	0.56	3.12	0.02	0.477	0.325	747.869
Liberia	African	2014	1009.74	0.1	0.31	2.59	0.02	0.478	0.335	739.912
Liberia	African	2015	997.526	0.1	0.33	2.73	0.02	0.477	0.344	721.581
Liberia	African	2016	997.274	0.1	0.36	2.33	0.02	0.478	0.351	740.915
Liberia	African	2017	997.24	0.13	0.4	2.28	0.02	0.481	0.358	721.085
Liberia	African	2018	1004.13	0.29	0.38	2.28	0.02	0.48	0.365	710.266
Liberia	African	2019	1019.21	0.44	0.38	2.28	0.02	0.48	0.37	672.34
Libya	African	2000	138.015	0.002	0	0.01	0	0.78	0.566	7142.77
Libya	African	2001	138.581	0.002	0	0	0	0.785	0.58	6266.49
Libya	African	2002	139.207	0.002	0	0	0	0.79	0.593	3703.04
Libya	African	2003	136.094	0.002	0	0.01	0	0.797	0.606	4673.15
Libya	African	2004	131.006	0.002	0	0.01	0	0.798	0.619	5800.59
Libya	African	2005	129.549	0.002	0.002	0.001	0	0.8	0.632	8163.01
Libya	African	2006	131.117	0.002	0.009	0	0.0002	0.8	0.645	9336.35
Libya	African	2007	138.183	0.002	0.004	0.0007	0.0002	0.8	0.658	11300.2
Libya	African	2008	143.935	0.002	0.003	0.005	0.0007	0.8	0.67	14382.6
Libya	African	2009	147.953	0.002	0.007	0.005	0.0007	0.799	0.681	10275.3
Libya	African	2010	148.006	0	0	0	0	0.798	0.691	12064.8
Libya	African	2011	150.04	0	0.01	0	0	0.764	0.695	5554.18
Libya	African	2012	154.126	0	0	0.01	0.01	0.789	0.703	13025.3
Libya	African	2013	151.825	0	0	0.01	0.01	0.761	0.707	10363.8
Libya	African	2014	170.637	0	0	0	0	0.728	0.707	6466.91
Libya	African	2015	182.245	0	0	0	0.01	0.697	0.707	4337.92
Libya	African	2016	173.232	0	0	0	0	0.687	0.705	4035.2
Libya	African	2017	169.597	0.01	0	0	0	0.714	0.705	5756.7
Libya	African	2018	170.995	0.01	0	0	0	0.721	0.707	7877.12
Libya	African	2019	166.058	0.01	0	0	0	0.724	0.709	7685.95
Lithuania	Europe	2000	3411.93	2.1	3.78	3.3	0.69	0.762	0.723	3293.23
Lithuania	Europe	2001	3757.05	1.89	4	3.67	0.64	0.774	0.73	3525.79
Lithuania	Europe	2002	3862.2	2.06	4.66	3.59	0.69	0.785	0.736	4141.59
Lithuania	Europe	2003	4053.99	2.24	4.58	3.71	0.76	0.797	0.743	5499.43
Lithuania	Europe	2004	4273.03	2.37	4.62	4.31	0.79	0.805	0.752	6700.33
Lithuania	Europe	2005	4723.04	1.63	5.19	4.66	0.94	0.817	0.76	7854.77
Lithuania	Europe	2006	5029.24	1.98	5.42	4.92	1.01	0.826	0.765	9230.71
Lithuania	Europe	2007	5337.49	1.03	5.04	5.76	1.96	0.833	0.771	12285.4
Lithuania	Europe	2008	5049.05	0.99	4.93	5.78	2.08	0.838	0.782	14945
Lithuania	Europe	2009	4503.48	1.06	4.96	5	1.96	0.828	0.792	11820.8
Lithuania	Europe	2010	4406.6	1.1	5.46	4.65	2.01	0.831	0.797	11987.5
Lithuania	Europe	2011	4243.83	1.35	5.79	5.53	2.1	0.838	0.801	14376.9
Lithuania	Europe	2012	4144.18	1.45	5.64	5.67	2.22	0.841	0.808	14367.7
Lithuania	Europe	2013	4111.68	1.5	5.32	5.8	2.29	0.847	0.813	15729.7
Lithuania	Europe	2014	3895.04	1.51	5.46	5.81	2.12	0.859	0.817	16551
Lithuania	Europe	2015	3836.54	1.14	5.36	5.78	1.92	0.862	0.822	14258.2
Lithuania	Europe	2016	3733.93	1.05	5.13	5.54	1.74	0.867	0.829	14998.1
Lithuania	Europe	2017	3401.19	0.83	4.79	5.04	1.48	0.873	0.835	16843.7
Lithuania	Europe	2018	3379.85	0.82	4.59	4.88	1.48	0.876	0.839	19166.8
Lithuania	Europe	2019	3376.15	0.88	4.61	4.96	1.48	0.882	0.843	19555.2
Luxembourg	Europe	2000	2162.58	5.86	4.74	2.61	0	0.86	0.847	48736
Luxembourg	Europe	2001	2094.67	5.92	4.54	2.65	0	0.865	0.85	48179.4
Luxembourg	Europe	2002	2063.47	5.83	4.46	2.59	0	0.869	0.853	52930.6
Luxembourg	Europe	2003	2011.48	5.66	4.36	2.5	0	0.873	0.855	65445.9
Luxembourg	Europe	2004	1980.78	5.5	4.27	2.58	0	0.876	0.857	75716.4
Luxembourg	Europe	2005	1929.02	5.39	4.47	2.45	0	0.88	0.858	80289.7
Luxembourg	Europe	2006	1897.19	5.44	4.57	2.49	0	0.884	0.862	89739.7
Luxembourg	Europe	2007	1831.81	5.42	4.41	2.44	0	0.888	0.866	106018
Luxembourg	Europe	2008	1776.99	5.28	4.27	2.44	0	0.89	0.869	114294
Luxembourg	Europe	2009	1752.76	5.26	4.3	2.43	0	0.893	0.871	103199
Luxembourg	Europe	2010	1723.02	5.25	4.19	2.4	0	0.898	0.872	104965
Luxembourg	Europe	2011	1699.3	5.32	4.06	2.36	0	0.899	0.874	115762
Luxembourg	Europe	2012	1678.14	5.28	4.08	2.31	0	0.9	0.877	106749
Luxembourg	Europe	2013	1646.71	5.12	3.84	2.29	0	0.9	0.88	113625
Luxembourg	Europe	2014	1622.72	5.08	4.07	2.27	0	0.903	0.883	118824
Luxembourg	Europe	2015	1598.48	5.1	4.02	2.25	0	0.906	0.886	101376
Luxembourg	Europe	2016	1563.89	5.01	3.99	2.25	0	0.91	0.889	104278
Luxembourg	Europe	2017	1565.56	4.95	3.98	2.24	0	0.913	0.892	107361
Luxembourg	Europe	2018	1570.74	4.71	4.05	2.22	0	0.913	0.894	116597
Luxembourg	Europe	2019	1579.64	4.73	4.04	2.14	0	0.916	0.895	114685
Madagascar	African	2000	819.422	0.13	0.39	0.64	0	0.462	0.294	293.607
Madagascar	African	2001	787.291	0.12	0.41	0.52	0	0.468	0.299	334.442
Madagascar	African	2002	771.698	0.12	0.28	0.4	0	0.464	0.302	319.216
Madagascar	African	2003	756.91	0.12	0.38	0.33	0	0.473	0.307	368.797
Madagascar	African	2004	732.987	0.12	0.36	0.32	0	0.48	0.311	284.488
Madagascar	African	2005	704.957	0.072	0.34	0.33	0	0.486	0.316	319.537
Madagascar	African	2006	684.709	0.084	0.34	0.17	0	0.49	0.32	338.751
Madagascar	African	2007	674.56	0.096	0.38	0.16	0	0.498	0.324	438.656
Madagascar	African	2008	674.384	0.096	0.37	0.14	0	0.506	0.328	536.351
Madagascar	African	2009	672.206	0.096	0.4	0.34	0	0.51	0.332	467.54
Madagascar	African	2010	667.295	0.1	0.53	0.33	0	0.511	0.336	471.959
Madagascar	African	2011	666.429	0.1	0.5	0.3	0	0.512	0.342	531.265
Madagascar	African	2012	670.563	0.1	0.45	0.31	0	0.514	0.348	518.153
Madagascar	African	2013	676.746	0.08	0.42	0.34	0	0.517	0.355	541.066
Madagascar	African	2014	685.201	0.08	0.44	0.35	0	0.52	0.361	530.861
Madagascar	African	2015	693.218	0.07	0.46	0.33	0	0.522	0.369	467.235
Madagascar	African	2016	701.225	0.07	0.48	0.33	0	0.523	0.376	475.956
Madagascar	African	2017	712.27	0.07	0.5	0.32	0	0.526	0.383	515.293
Madagascar	African	2018	718.36	0.07	0.5	0.32	0	0.527	0.391	523.946
[truncated: 1,541 more rows]
